# Supplementary material for: Tracing 2500 years of human betaherpesvirus 6A and 6B diversity through ancient DNA
Source: Sci Adv. 2026 Jan 2;12(1):eadx5460. doi: 10.1126/sciadv.adx5460 (PMC12758547; doi:10.1126/sciadv.adx5460)
Supplement: Supplementary file 2 — Tables S1 to S14 [file sciadv.adx5460_tables_s1_to_s14.zip]

Archive with 1 entries (1 files):
- adx5460_tables_s1_to_s14.xlsx
