# Supplementary material for: Tracing 2500 years of human betaherpesvirus 6A and 6B diversity through ancient DNA
Source: Sci Adv. 2026 Jan 2;12(1):eadx5460. doi: 10.1126/sciadv.adx5460 (PMC12758547; doi:10.1126/sciadv.adx5460)
Supplement: Supplementary file 2 — Tables S1 to S14 [file sciadv.adx5460_tables_s1_to_s14.zip › adx5460_tables_s1_to_s14.xlsx]

## Sheet: TableS1
Table S1: KrakenUniq statistics for reads assigned to a) HHV-6 species and b) Homo sapiens for all samples included in this study.
a)
Sample ID	% relative abundance	reads	tax reads	kmers	duplication	coverage	taxID	rank	taxName	E-value
utigEDI001	0.002119	1174	1174	8919	1.16	0.08321	32604	species	Human betaherpesvirus 6B	0.632155
utigEDI001	3.611e-06	2	2	26	1	0.0003256	32603	species	Human betaherpesvirus 6A	0.0042328
utigEZH008	0.001833	496	496	3103	1.09	0.02895	32604	species	Human betaherpesvirus 6B	0.181113
utigEZH008	7.391e-06	2	2	5	1	6.26e-05	32603	species	Human betaherpesvirus 6A	0.0001565
utigJDS067	6.026e-05	28	28	274	1	0.003432	32603	species	Human betaherpesvirus 6A	0.0335846
utigJDS067	1.722e-05	8	8	54	1	0.0005038	32604	species	Human betaherpesvirus 6B	0.00340065
utigKRJ003	0.0003751	61	61	743	1.01	0.009305	32603	species	Human betaherpesvirus 6A	0.113338
utigKRJ003	0.0001107	18	18	108	1.16	0.001008	32604	species	Human betaherpesvirus 6B	0.006048
utigKUU029	0.0002194	37	37	75	2.07	0.0006997	32604	species	Human betaherpesvirus 6B	0.00141831
utigOLV143	0.001511	1702	1702	12012	1.51	0.1504	32603	species	Human betaherpesvirus 6A	1.06146
utigOLV143	0.0003923	442	442	1020	2.48	0.009516	32604	species	Human betaherpesvirus 6B	0.02196
utigOLV225	0.002598	5750	5750	43485	1.72	0.4057	32604	species	Human betaherpesvirus 6B	3.06815
utigOLV225	1.355e-06	3	3	18	1	0.0002254	32603	species	Human betaherpesvirus 6A	0.0013524
utigOLV303	0.001418	1562	1562	12801	1.5	0.1603	32603	species	Human betaherpesvirus 6A	1.3137
utigOLV303	0.0003587	395	395	1362	2.08	0.01271	32604	species	Human betaherpesvirus 6B	0.0438254
utigOLV370	0.000465	445	445	3653	1.32	0.04575	32603	species	Human betaherpesvirus 6A	0.375561
utigOLV370	0.0001118	107	107	369	1.6	0.003443	32604	species	Human betaherpesvirus 6B	0.0118735
utigORD001	9.099e-05	9	9	77	1	0.0007184	32604	species	Human betaherpesvirus 6B	0.00614631
utigVAL004	0.00157	307	307	4037	1.09	0.05056	32603	species	Human betaherpesvirus 6A	0.664856
utigVAL004	0.0002761	54	54	308	1.26	0.002873	32604	species	Human betaherpesvirus 6B	0.0163867
b)
Sample ID	% relative abundance	reads	tax reads	kmers	duplication	coverage	taxID	rank	taxName	E-value
EDI001	43.23	23944789	23944789	180429752	1.39	0.1066	9606	species	Homo sapiens	0.803257
EZH008	59.93	16216702	16216702	101282106	1.2	0.05983	9606	species	Homo sapiens	0.373671
JDS067	3.744	1739634	1739634	22945414	1.03	0.01355	9606	species	Homo sapiens	0.178722
KRJ003	21.8	3545749	3545749	49787411	1.17	0.02941	9606	species	Homo sapiens	0.412959
KUU029	81.29	13709583	13709583	235907565	1.26	0.1393	9606	species	Homo sapiens	2.397
OLV143	72.5	81688058	81688058	579875110	1.88	0.3425	9606	species	Homo sapiens	2.43129
OLV225	79.04	174950650	174950650	1097165306	2.36	0.6481	9606	species	Homo sapiens	4.06442
OLV303	67.76	74626562	74626562	650891563	1.9	0.3845	9606	species	Homo sapiens	3.3536
OLV370	22.68	21704445	21704445	223444481	1.44	0.132	9606	species	Homo sapiens	1.35892
ORD001	3.613	357405	357405	3741572	1.09	0.00221	9606	species	Homo sapiens	0.0231359
VAL004	67.14	13131070	13131070	197183567	1.29	0.1165	9606	species	Homo sapiens	1.74943

## Sheet: TableS2
Table S2: Mapping statistics for comparative mappings to viral reference genomes for HHV-6A, HHV-6B and HHV-7 for all ancient samples (except for the matching reference which can be found in Table S3).
File	Reference	Mapped Reads Raw	Mapped Reads no duplicates	Mapped Reads no duplicates (MQ>30)	Ratio MQ30/MQ0	Duplicated Reads	% Clonality	Mean MQ	Mean Fragment Length	Mean GC%	Mean Edit Distance	Mean Edit Distance MQ>30	5p C>T (pos 1)	3p G>A (pos 1)	Mean Depth of Coverage	Stdev Depth of Coverage	% 1X	% 3X	% 5X	% 10X
utigEDI001	HHV-6A	326265	22972	13138	0.571914	303293	92.95	28.05	54.17	45.45	2.05	1.51	0.16	0.17	7.804	13.928	78.173	60.111	54.598	27.225
utigEDI001	HHV-7	179388	3758	114	0.0303353	175630	97.9	1.54	57.2	49.33	2.08	1.96	0.12	0.14	1.402	11.877	6.314	1.781	1.7	1.576
utigEZH008	HHV-6A	363230	14761	8321	0.563715	348469	95.94	27.14	48.73	43.76	1.79	1.28	0.2	0.21	4.51	11.057	75.822	46.356	37.614	5.7
utigEZH008	HHV-7	169709	4013	161	0.0401196	165696	97.64	2.34	48.31	47.97	1.76	1.94	0.16	0.19	1.264	9.958	8.913	2.368	2.098	1.607
utigJDS067	HHV-6B	1374088	6379	2768	0.433924	1367709	99.54	21.25	62.82	42.6	2.12	1.74	0.18	0.2	2.47	11.344	57.65	15.936	9.38	1.012
utigJDS067	HHV-7	16449	1811	57	0.0314743	14638	88.99	1.84	57.8	46.75	1.79	1.95	0.16	0.21	0.683	6.978	3.177	1.403	1.333	1.126
utigKRJ003	HHV-6B	341002	13118	7257	0.553209	327884	96.15	26.14	71.03	42.61	2.36	1.9	0.12	0.12	5.746	14.119	71.173	51.903	46.21	12.255
utigKRJ003	HHV-7	98779	2632	0	nan	96147	97.34	0	62.73	48.58	2.04	nan	0.14	0.1	1.078	10.043	2.219	1.558	1.542	1.41
utigKUU029	HHV-6A	219581	2640	810	0.306818	216941	98.8	14.39	70.82	47.15	2.19	1.22	0.13	0.11	1.173	12.275	27.599	0.745	0.582	0.486
utigKUU029	HHV-7	212326	3340	80	0.0239521	208986	98.43	0.91	61.55	48.23	2.12	0.3	0.1	0.07	1.342	11.607	6.83	1.776	1.655	1.516
utigOLV143	HHV-6B	961316	13726	7671	0.558866	947590	98.57	25.89	69.87	43.1	2.25	1.82	0.15	0.13	5.914	15.153	72.096	53.209	47.041	11.663
utigOLV143	HHV-7	365637	3077	0	nan	362560	99.16	0.01	62.39	48.73	2.02	nan	0.14	0.16	1.252	11.182	2.974	1.648	1.604	1.533
utigOLV225	HHV-6A	731707	33558	23030	0.686275	698149	95.41	31.45	68.05	41.31	2.24	1.78	0.11	0.12	14.325	16.315	78.971	68.567	66.075	54.392
utigOLV225	HHV-7	203175	3545	1	0.000282087	199630	98.26	0.02	61.71	49.13	2.19	0	0.09	0.12	1.427	11.973	3.486	1.813	1.687	1.57
utigOLV303	HHV-6B	675234	9165	4790	0.52264	666069	98.64	24.11	74.11	43.29	2.29	1.95	0.12	0.11	4.188	13.659	67.918	40.579	31.527	2.785
utigOLV303	HHV-7	123893	2505	0	nan	121388	97.98	0	61.23	48.8	1.86	nan	0.16	0.15	1.001	9.516	2.16	1.482	1.467	1.378
utigOLV370	HHV-6B	311538	9595	4995	0.520584	301943	96.92	23.87	69.98	43.49	2.18	1.86	0.13	0.15	4.141	13.103	67.764	40.023	31.134	2.603
utigOLV370	HHV-7	91791	2509	0	nan	89282	97.27	0.01	58.02	48.68	1.72	nan	0.15	0.15	0.949	8.941	1.918	1.546	1.514	1.378
utigORD001	HHV-6A	826044	5259	1358	0.258224	820785	99.36	14.72	41.83	58.99	2.03	1.91	0.08	0.07	1.371	11.295	32.564	3.812	2.622	0.927
utigORD001	HHV-7	78810	3083	366	0.118716	75727	96.09	6.57	46.53	51.05	1.69	1.95	0.14	0.18	0.934	8.177	11.277	1.815	1.584	1.24
utigVAL004	HHV-6B	531429	12916	7345	0.568675	518513	97.57	26.24	78.54	42.83	2.52	2.15	0.14	0.14	6.255	14.15	70.314	53.424	48.942	17.446
utigVAL004	HHV-7	105342	2526	0	nan	102816	97.6	0.01	61.41	48.77	1.9	nan	0.17	0.2	1.012	9.573	2.209	1.545	1.495	1.364
Reference Sequences:
HHV-6A	NC_001664.4
HHV-6B	NC_000898.1
HHV-7	NC_001716.2

## Sheet: TableS3
Table S3: Mapping statistics for final mappings to viral reference genomes for HHV-6A and HHV-6B based on their validated taxonomic classification.
Sample ID	Reference	Mapped Reads Raw	Mapped Reads no duplicates	Mapped Reads no duplicates (MQ>30)	Ratio MQ30/MQ0	Duplicated Reads	% Clonality	Mean MQ	Mean Fragment Length	Mean GC%	Mean Edit Distance	Mean Edit Distance MQ>30	5p C>T (pos 1)	3p G>A (pos1)	Mean Depth of Coverage	Stdev Depth of Coverage	% 1X	% 3X	% 5X	% 10X
utigEDI001	HHV-6B	498284	46891	31714	0.676334	451393	90.5895	26.4	57.36	47.06	1.16	0.82	0.22	0.22	16.585	17.634	99.277	93.415	90.19	63.931
utigEZH008	HHV-6B	556760	26150	18398	0.703556	530610	95.3032	27.32	50.27	44.64	0.93	0.62	0.26	0.25	8.106	12.861	97.808	80.059	70.933	18.471
utigJDS067	HHV-6A	2316613	8722	5862	0.672094	2307891	99.6235	27.18	62.59	41.99	1.53	1.14	0.22	0.22	3.421	10.161	84.657	32.541	20.519	0.936
utigKRJ003	HHV-6A	518955	22637	16281	0.719221	496318	95.64	27.97	72.74	43.37	1.46	1.11	0.14	0.14	10.327	12.386	96.498	90.28	86.706	37.909
utigKUU029	HHV-6B	228952	4491	1728	0.38477	224461	98.04	14.53	66.8	47.55	1.57	0.49	0.13	0.13	1.85	14.461	43.405	1.77	1.276	1.006
utigOLV143	HHV-6A	1351025	22937	16186	0.705672	1328088	98.3023	27.16	70.58	44.09	1.29	0.96	0.16	0.15	10.154	13.128	97.003	89.942	86.1	34.807
utigOLV225	HHV-6B	1169690	61721	52781	0.855155	1107969	94.72	32.03	70.46	42.37	0.67	0.5	0.12	0.11	26.821	15.759	99.729	98.611	98.28	94.883
utigOLV303	HHV-6A	1020554	14127	10073	0.713032	1006427	98.62	27.49	76.43	43.33	1.39	1.05	0.15	0.14	6.772	11.792	95.439	78.25	67.345	8.619
utigOLV370	HHV-6A	458469	15502	10715	0.691201	442967	96.62	26.6	70.99	44.02	1.31	0.98	0.15	0.16	6.902	11.559	95.703	78.02	66.596	9.306
utigORD001	HHV-6B	2002219	6827	1912	0.280064	1995392	99.66	13.93	46.16	57.21	1.8	1.58	0.1	0.08	1.934	12.9	42.347	5.398	3.637	1.343
utigVAL004	HHV-6A	851012	22240	16037	0.721088	828772	97.39	27.7	81.62	43.62	1.49	1.14	0.16	0.16	11.385	12.609	96.942	91.58	89.267	46.229
Reference Sequences:
HHV-6A	NC_001664.4
HHV-6B	NC_000898.1

## Sheet: TableS4
Table S4: Radiocarbon dating data.
C14 LAB ID	Sample ID	Uncalibrated Date	Rounded Calibrated C14 dates (95.4%)	δ13C	δ15N	N%	C%	Radiocarbon Dating Laboratory
MAMS38612*	utigEDI001	1497 ± 24 BP*	545-640 cal CE	-28.7*	NA	NA	NA	Klaus-Tschira-Archäometrie-Zentrum Mannheim*
UBA-45348	utigEZH008	1896 ± 25 BP**	75-220 cal CE**	-20.9	11.6	NA	NA	14Chrono Belfast
UBA-44322	utigJDS067	669 ± 24 BP	1280-1390 cal CE	-18.6	12.6	NA	NA	14Chrono Belfast
Poz-148990	utigKRJ003	815 ± 30 BP	1175-1275 cal CE	NA	NA	2.9	10.1	Poznań Radiocarbon Laboratory
Beta-293533	utigKUU029	620 ± 30BP	1300-1400 cal CE	NA	NA	NA	NA	Beta Analytic Inc.
RICH34858	utigOLV143	1161 ± 23 BP	770-975 cal CE	-20.1	9.3	12.3	33.2	Radiocarbon Dating Laboratory Brussels
RICH34859	utigOLV225	984 ± 24 BP	995-1155 cal CE	-20.3	9.5	12.4	33.7	Radiocarbon Dating Laboratory Brussels
RICH34868	utigOLV303	1285 ± 24 BP	665-775 cal CE	-20.1	9.9	13.2	35.8	Radiocarbon Dating Laboratory Brussels
RICH34869	utigOLV370	986 ± 24 BP	995-1155 cal CE	NA	NA	NA	NA	Radiocarbon Dating Laboratory Brussels
UBA-45191	utigORD001	2516 ± 25 BP	780-540 cal BCE	-19.1	9.2	NA	NA	14Chrono Belfast
Poz-149040	utigVAL004	875 ± 30 BP	1045-1260 cal CE	NA	NA	5.2	15.2	Poznań Radiocarbon Laboratory
* Data from: Keller, Marcel, Maria A. Spyrou, Christiana L. Scheib, Gunnar U. Neumann, Andreas Kröpelin, Brigitte Haas-Gebhard, Bernd Päffgen, et al. 2019. “Ancient Yersinia Pestis Genomes from across Western Europe Reveal Early Diversification during the First Pandemic (541-750).” Proceedings of the National Academy of Sciences of the United States of America 116 (25): 12363–72. https://doi.org/…
** date likely affected by the freshwater reservoir effect.

## Sheet: TableS5
Table S5: Mapping statistics for our mappings to the human genome.
Sample	Raw reads	Endo DNA	Clonality	Effectivity	Average genomic coverage	Genomic sex	Average fragment length	C>T	Average MT coverage	mtDNA contamination	Average X coverage	male X contamination	Average Y coverage
utigEDI001	826992631	0.4659	0.1707	0.2834	3.83	XY	47	0.19	184	0.0006	1.75	0.0097	0.975
utigEZH008	37186036	0.7542	0.0477	0.4731	0.245	XY	40	0.26	22.9	0.0053	0.121	0.0024	0.0699
utigJDS067	105115628	0.0372	0.0179	0.0305	0.059	XY	53	0.22	41	0.0056	0.031	0.0001	0.0186
utigKRJ003	19855912	0.2403	0.0319	0.1757	0.068	XY	56	0.13	25.2	0.0008	0.035	0.0271	0.0209
utigKUU029	18727227	0.8333	0.0309	0.6694	0.293	XX	67	0.15	49.9	0.0005	0.29		0.003
utigORD001	148811426	0.039	0.1743	0.0162	0.0408	XX	48	0.35	4.51		0.0392		0.00054
utigVAL004	23436944	0.6827	0.0476	0.4981	0.25	XX	61	0.14	39.4	0.0005	0.245		0.0026
utigOLV143	133925268	0.7804	0.2379	0.4406	1.04	XX	50	0.14	85.2	0.0032	0.995		0.0118
utigOLV225	259492021	0.8307	0.1518	0.5408	2.54	XX	52	0.1	105	0.0003	2.44		0.0231
utigOLV303	115226746	0.6969	0.2448	0.4372	1.01	XX	57	0.12	76.7	0.0012	0.97		0.0111
utigOLV370	128732517	0.2313	0.1583	0.1334	0.312	XY	52	0.15	40.4	0.0106	0.157	0.0135	0.0912

## Sheet: TableS6
Table S6: Filtered ClinVar SNPs for all ancient Samples.
#CHROM_POS_REF_ALT	#CHROM	POS	REF	ALT	CLNDN	CLNSIG	GENEINFO	RS	# SAMPLES with ALT	QUAL_EDI001abcde	GT_EDI001abcde	DP_EDI001abcde	QUAL_EZH008-1-SG1-I	GT_EZH008-1-SG1-I	DP_EZH008-1-SG1-I	QUAL_JDS067ab	GT_JDS067ab	DP_JDS067ab	QUAL_KRJ003-1-SG1-I	GT_KRJ003-1-SG1-I	DP_KRJ003-1-SG1-I	QUAL_KUU029-1-SG1-I	GT_KUU029-1-SG1-I	DP_KUU029-1-SG1-I	QUAL_OLV143	GT_OLV143	DP_OLV143	QUAL_OLV225	GT_OLV225	DP_OLV225	QUAL_OLV303	GT_OLV303	DP_OLV303	QUAL_OLV370	GT_OLV370	DP_OLV370	QUAL_ORD001-1-SG1-II	GT_ORD001-1-SG1-II	DP_ORD001-1-SG1-II	QUAL_VAL004-1-SG1-I	GT_VAL004-1-SG1-I	DP_VAL004-1-SG1-I
1_911595_A_G	1	911595	A	G	CLNDN=Renal_tubular_epithelial_cell_apoptosis|Neutrophil_inclusion_bodies	CLNSIG=Pathogenic	GENEINFO=PERM1:84808	.	4	100.03	1/1	4	.	.	.	.	.	.	.	.	.	.	.	.	56.74	1/1	2	84.77	0/1	4	56.74	1/1	2	.	.	.	.	.	.	.	.	.
1_16461530_C_T	1	16461530	C	T	CLNDN=Cataract_6_multiple_types	CLNSIG=Likely_pathogenic	GENEINFO=EPHA2:1969	RS=1570403798	1	.	.	.	.	.	.	.	.	.	.	.	.	.	.	.	.	.	.	42.77	0/1	4	.	.	.	.	.	.	.	.	.	.	.	.
1_45480640_C_T	1	45480640	C	T	CLNDN=Familial_porphyria_cutanea_tarda	CLNSIG=Pathogenic	GENEINFO=UROD:7389	RS=1569967143	1	31.77	0/1	7	.	.	.	.	.	.	.	.	.	.	.	.	.	.	.	.	.	.	.	.	.	.	.	.	.	.	.	.	.	.
1_145517280_C_T	1	145517280	C	T	CLNDN=Peroxisome_biogenesis_disorder_14B	CLNSIG=Pathogenic	GENEINFO=PEX11B:8799	RS=397515419	1	59.77	0/1	9	.	.	.	.	.	.	.	.	.	.	.	.	.	.	.	.	.	.	.	.	.	.	.	.	.	.	.	.	.	.
1_150469344_G_A	1	150469344	G	A	CLNDN=Combined_oxidative_phosphorylation_defect_type_21	CLNSIG=Likely_pathogenic	GENEINFO=TARS2:80222	.	1	34.77	0/1	6	.	.	.	.	.	.	.	.	.	.	.	.	.	.	.	.	.	.	.	.	.	.	.	.	.	.	.	.	.	.
1_156848936_C_T	1	156848936	C	T	CLNDN=Ovarian_cancer	CLNSIG=Likely_pathogenic	GENEINFO=NTRK1:4914	.	1	70.77	0/1	5	.	.	.	.	.	.	.	.	.	.	.	.	.	.	.	.	.	.	.	.	.	.	.	.	.	.	.	.	.	.
1_161193683_G_A	1	161193683	G	A	CLNDN=Hypercholesterolemia,_familial,_1	CLNSIG=Pathogenic	GENEINFO=APOA2:336	RS=5082	2	147.77	0/1	8	.	.	.	.	.	.	.	.	.	.	.	.	.	.	.	56.74	1/1	2	.	.	.	.	.	.	.	.	.	.	.	.
1_226923505_G_T	1	226923505	G	T	CLNDN=Myeloproliferative_neoplasm,_unclassifiable	CLNSIG=Likely_pathogenic	GENEINFO=ITPKB:3707	.	2	63.28	1/1	3	.	.	.	.	.	.	.	.	.	.	.	.	.	.	.	84.77	0/1	4	.	.	.	.	.	.	.	.	.	.	.	.
1_226923938_A_C	1	226923938	A	C	CLNDN=Myeloproliferative_neoplasm,_unclassifiable	CLNSIG=Likely_pathogenic	GENEINFO=ITPKB:3707	.	1	221.77	0/1	10	.	.	.	.	.	.	.	.	.	.	.	.	.	.	.	.	.	.	.	.	.	.	.	.	.	.	.	.	.	.
1_235955254_G_A	1	235955254	G	A	CLNDN=Abnormal_bleeding|Thrombocytopenia	CLNSIG=Likely_pathogenic	GENEINFO=LYST:1130	RS=1468055437	1	30.77	0/1	7	.	.	.	.	.	.	.	.	.	.	.	.	.	.	.	.	.	.	.	.	.	.	.	.	.	.	.	.	.	.
2_25458637_G_A	2	25458637	G	A	CLNDN=Inborn_genetic_diseases	CLNSIG=Pathogenic	GENEINFO=DNMT3A:1788	RS=781139634	1	30.77	0/1	6	.	.	.	.	.	.	.	.	.	.	.	.	.	.	.	.	.	.	.	.	.	.	.	.	.	.	.	.	.	.
2_26686954_C_T	2	26686954	C	T	CLNDN=Bilateral_sensorineural_hearing_impairment	CLNSIG=Pathogenic	GENEINFO=OTOF:9381	.	1	.	.	.	.	.	.	.	.	.	.	.	.	.	.	.	.	.	.	33.77	0/1	7	.	.	.	.	.	.	.	.	.	.	.	.
2_31609322_G_A	2	31609322	G	A	CLNDN=Xanthinuria_type_II	CLNSIG=Pathogenic	GENEINFO=XDH:7498	.	1	31.77	0/1	10	.	.	.	.	.	.	.	.	.	.	.	.	.	.	.	.	.	.	.	.	.	.	.	.	.	.	.	.	.	.
2_63131731_G_A	2	63131731	G	A	CLNDN=Prostate_cancer,_hereditary,_12	CLNSIG=Pathogenic	GENEINFO=EHBP1:23301	RS=721048	1	.	.	.	.	.	.	.	.	.	.	.	.	.	.	.	.	.	.	135.03	1/1	4	.	.	.	.	.	.	.	.	.	.	.	.
2_152419208_G_A	2	152419208	G	A	CLNDN=Nemaline_myopathy_2	CLNSIG=Pathogenic	GENEINFO=NEB:4703	RS=754369875	1	30.77	0/1	6	.	.	.	.	.	.	.	.	.	.	.	.	.	.	.	.	.	.	.	.	.	.	.	.	.	.	.	.	.	.
2_179404264_C_T	2	179404264	C	T	CLNDN=Dilated_cardiomyopathy_1G|Autosomal_recessive_limb-girdle_muscular_dystrophy_type_2J|Primary_dilated_cardiomyopathy	CLNSIG=Likely_pathogenic	GENEINFO=TTN:7273|TTN-AS1:100506866	RS=727504550	1	.	.	.	.	.	.	.	.	.	.	.	.	.	.	.	.	.	.	45.77	0/1	3	.	.	.	.	.	.	.	.	.	.	.	.
2_203420546_C_T	2	203420546	C	T	CLNDN=Pulmonary_arterial_hypertension|Primary_pulmonary_hypertension	CLNSIG=Pathogenic	GENEINFO=BMPR2:659	RS=1574506914	1	40.77	0/1	7	.	.	.	.	.	.	.	.	.	.	.	.	.	.	.	.	.	.	.	.	.	.	.	.	.	.	.	.	.	.
2_215609807_C_T	2	215609807	C	T	CLNDN=Hereditary_cancer-predisposing_syndrome|Familial_cancer_of_breast	CLNSIG=Pathogenic	GENEINFO=BARD1:580	RS=878854003	1	37.78	0/1	3	.	.	.	.	.	.	.	.	.	.	.	.	.	.	.	.	.	.	.	.	.	.	.	.	.	.	.	.	.	.
2_217341933_G_A	2	217341933	G	A	CLNDN=Schimke_immuno-osseous_dysplasia	CLNSIG=Pathogenic	GENEINFO=SMARCAL1:50485	.	1	31.77	0/1	4	.	.	.	.	.	.	.	.	.	.	.	.	.	.	.	.	.	.	.	.	.	.	.	.	.	.	.	.	.	.
2_219922380_C_T	2	219922380	C	T	CLNDN=Acrocapitofemoral_dysplasia	CLNSIG=Likely_pathogenic	GENEINFO=IHH:3549	RS=1454141074	1	63.77	0/1	12	.	.	.	.	.	.	.	.	.	.	.	.	.	.	.	.	.	.	.	.	.	.	.	.	.	.	.	.	.	.
2_238285865_G_A	2	238285865	G	A	CLNDN=Bethlem_myopathy_1	CLNSIG=Pathogenic	GENEINFO=COL6A3:1293	RS=1553561409	1	46.77	0/1	7	.	.	.	.	.	.	.	.	.	.	.	.	.	.	.	.	.	.	.	.	.	.	.	.	.	.	.	.	.	.
3_4403920_G_A	3	4403920	G	A	CLNDN=Multiple_sulfatase_deficiency	CLNSIG=Pathogenic	GENEINFO=SUMF1:285362	RS=137852852	1	31.77	0/1	6	.	.	.	.	.	.	.	.	.	.	.	.	.	.	.	.	.	.	.	.	.	.	.	.	.	.	.	.	.	.
3_33110451_C_T	3	33110451	C	T	CLNDN=GM1_gangliosidosis|Mucopolysaccharidosis,_MPS-IV-B	CLNSIG=Pathogenic	GENEINFO=GLB1:2720	.	1	36.77	0/1	4	.	.	.	.	.	.	.	.	.	.	.	.	.	.	.	.	.	.	.	.	.	.	.	.	.	.	.	.	.	.
3_48610374_C_T	3	48610374	C	T	CLNDN=Transient_bullous_dermolysis_of_the_newborn|Nonsyndromic_congenital_nail_disorder_8|Epidermolysis_bullosa_pruriginosa,_autosomal_dominant	CLNSIG=Pathogenic	GENEINFO=COL7A1:1294	RS=121912834	1	33.77	0/1	5	.	.	.	.	.	.	.	.	.	.	.	.	.	.	.	.	.	.	.	.	.	.	.	.	.	.	.	.	.	.
3_98304466_G_A	3	98304466	G	A	CLNDN=Coproporphyria	CLNSIG=Pathogenic	GENEINFO=CPOX:1371	RS=121917866	1	30.77	0/1	6	.	.	.	.	.	.	.	.	.	.	.	.	.	.	.	.	.	.	.	.	.	.	.	.	.	.	.	.	.	.
3_120352122_G_A	3	120352122	G	A	CLNDN=Alkaptonuria	CLNSIG=Pathogenic	GENEINFO=HGD:3081	.	1	30.77	0/1	6	.	.	.	.	.	.	.	.	.	.	.	.	.	.	.	.	.	.	.	.	.	.	.	.	.	.	.	.	.	.
3_123774078_T_G	3	123774078	T	G	CLNDN=Coronary_heart_disease,_susceptibility_to,_5	CLNSIG=Pathogenic	GENEINFO=KALRN:8997	RS=9289231	1	.	.	.	.	.	.	.	.	.	.	.	.	.	.	.	56.74	1/1	2	.	.	.	.	.	.	.	.	.	.	.	.	.	.	.
4_73984519_C_T	4	73984519	C	T	CLNDN=Chopra-Amiel-Gordon_syndrome	CLNSIG=Likely_pathogenic	GENEINFO=ANKRD17:26057	.	1	.	.	.	.	.	.	.	.	.	.	.	.	.	.	.	.	.	.	36.77	0/1	6	.	.	.	.	.	.	.	.	.	.	.	.
4_80977150_C_T	4	80977150	C	T	CLNDN=Hyaline_fibromatosis_syndrome	CLNSIG=Pathogenic	GENEINFO=ANTXR2:118429	RS=137852902	1	48.77	0/1	4	.	.	.	.	.	.	.	.	.	.	.	.	.	.	.	.	.	.	.	.	.	.	.	.	.	.	.	.	.	.
4_111542347_C_T	4	111542347	C	T	CLNDN=Axenfeld-Rieger_syndrome_type_1	CLNSIG=Pathogenic	GENEINFO=PITX2:5308	.	1	32.77	0/1	7	.	.	.	.	.	.	.	.	.	.	.	.	.	.	.	.	.	.	.	.	.	.	.	.	.	.	.	.	.	.
4_183601421_C_T	4	183601421	C	T	CLNDN=Microphthalmia,_isolated,_with_coloboma_9	CLNSIG=Pathogenic	GENEINFO=TENM3:55714	RS=919662130	1	30.77	0/1	6	.	.	.	.	.	.	.	.	.	.	.	.	.	.	.	.	.	.	.	.	.	.	.	.	.	.	.	.	.	.
5_33466979_C_T	5	33466979	C	T	CLNDN=Trichothiodystrophy_7,_nonphotosensitive	CLNSIG=Pathogenic	GENEINFO=TARS1:6897	RS=749888012	1	.	.	.	.	.	.	.	.	.	.	.	.	.	.	.	.	.	.	.	.	.	42.77	0/1	4	.	.	.	.	.	.	.	.	.
5_95757609_G_A	5	95757609	G	A	CLNDN=Obesity_due_to_prohormone_convertase_I_deficiency	CLNSIG=Pathogenic	GENEINFO=CAST:831|PCSK1:5122|LOC101929710:101929710	.	1	54.74	1/1	2	.	.	.	.	.	.	.	.	.	.	.	.	.	.	.	.	.	.	.	.	.	.	.	.	.	.	.	.	.	.
5_130495153_C_T	5	130495153	C	T	CLNDN=Charcot-Marie-Tooth_disease|Autosomal_recessive_axonal_neuropathy_with_neuromyotonia	CLNSIG=Pathogenic	GENEINFO=HINT1:3094	RS=1580682390	1	34.77	0/1	6	.	.	.	.	.	.	.	.	.	.	.	.	.	.	.	.	.	.	.	.	.	.	.	.	.	.	.	.	.	.
5_140077229_C_T	5	140077229	C	T	CLNDN=Perrault_syndrome_2	CLNSIG=Likely_pathogenic	GENEINFO=HARS2:23438	.	1	31.77	0/1	7	.	.	.	.	.	.	.	.	.	.	.	.	.	.	.	.	.	.	.	.	.	.	.	.	.	.	.	.	.	.
5_176684153_G_A	5	176684153	G	A	CLNDN=Sotos_syndrome|See_cases	CLNSIG=Pathogenic	GENEINFO=NSD1:64324	RS=587784131	1	.	.	.	.	.	.	.	.	.	.	.	.	.	.	.	.	.	.	34.77	0/1	6	.	.	.	.	.	.	.	.	.	.	.	.
6_42934263_C_T	6	42934263	C	T	CLNDN=Peroxisome_biogenesis_disorder_4B	CLNSIG=Pathogenic	GENEINFO=PEX6:5190	.	1	34.77	0/1	6	.	.	.	.	.	.	.	.	.	.	.	.	.	.	.	.	.	.	.	.	.	.	.	.	.	.	.	.	.	.
6_45459730_C_T	6	45459730	C	T	CLNDN=Cleidocranial_dysostosis	CLNSIG=Pathogenic	GENEINFO=RUNX2:860	RS=1582169095	1	37.77	0/1	5	.	.	.	.	.	.	.	.	.	.	.	.	.	.	.	.	.	.	.	.	.	.	.	.	.	.	.	.	.	.
6_129468103_G_A	6	129468103	G	A	CLNDN=LAMA2-related_muscular_dystrophy	CLNSIG=Likely_pathogenic	GENEINFO=LAMA2:3908	RS=1370654793	1	37.77	0/1	5	.	.	.	.	.	.	.	.	.	.	.	.	.	.	.	.	.	.	.	.	.	.	.	.	.	.	.	.	.	.
7_44282848_C_T	7	44282848	C	T	CLNDN=Intellectual_disability,_autosomal_dominant_54	CLNSIG=Likely_pathogenic	GENEINFO=CAMK2B:816	.	1	45.77	0/1	15	.	.	.	.	.	.	.	.	.	.	.	.	.	.	.	.	.	.	.	.	.	.	.	.	.	.	.	.	.	.
7_100240919_G_A	7	100240919	G	A	CLNDN=ACTL6B-related_recessive_epilepsy	CLNSIG=Likely_pathogenic	GENEINFO=ACTL6B:51412	RS=1584466163	1	33.77	0/1	5	.	.	.	.	.	.	.	.	.	.	.	.	.	.	.	.	.	.	.	.	.	.	.	.	.	.	.	.	.	.
7_117251762_G_A	7	117251762	G	A	CLNDN=Cystic_fibrosis	CLNSIG=Pathogenic/Likely_pathogenic	GENEINFO=CFTR:1080|LOC111674472:111674472	RS=150020260	1	44.77	0/1	3	.	.	.	.	.	.	.	.	.	.	.	.	.	.	.	.	.	.	.	.	.	.	.	.	.	.	.	.	.	.
7_128578301_G_T	7	128578301	G	T	CLNDN=Rheumatoid_arthritis|Systemic_lupus_erythematosus,_susceptibility_to,_10	CLNSIG=Pathogenic|risk_factor	GENEINFO=IRF5:3663	RS=2004640	2	241.8	1/1	7	.	.	.	.	.	.	.	.	.	.	.	.	.	.	.	125.03	1/1	4	.	.	.	.	.	.	.	.	.	.	.	.
7_128630089_G_A	7	128630089	G	A	CLNDN=Autosomal_dominant_limb-girdle_muscular_dystrophy_type_1F	CLNSIG=Likely_pathogenic	GENEINFO=TNPO3:23534	RS=200236830	1	62.77	0/1	9	.	.	.	.	.	.	.	.	.	.	.	.	.	.	.	.	.	.	.	.	.	.	.	.	.	.	.	.	.	.
7_142572369_G_A	7	142572369	G	A	CLNDN=Hyperparathyroidism,_transient_neonatal	CLNSIG=Likely_pathogenic	GENEINFO=TRPV6:55503	RS=755916513	1	30.77	0/1	6	.	.	.	.	.	.	.	.	.	.	.	.	.	.	.	.	.	.	.	.	.	.	.	.	.	.	.	.	.	.
7_143021507_C_T	7	143021507	C	T	CLNDN=Congenital_myotonia,_autosomal_dominant_form|Congenital_myotonia,_autosomal_recessive_form	CLNSIG=Pathogenic	GENEINFO=CLCN1:1180	.	1	35.77	0/1	3	.	.	.	.	.	.	.	.	.	.	.	.	.	.	.	.	.	.	.	.	.	.	.	.	.	.	.	.	.	.
9_34649074_G_A	9	34649074	G	A	CLNDN=Deficiency_of_UDPglucose-hexose-1-phosphate_uridylyltransferase	CLNSIG=Pathogenic	GENEINFO=GALT:2592	RS=1034185619	1	33.77	0/1	5	.	.	.	.	.	.	.	.	.	.	.	.	.	.	.	.	.	.	.	.	.	.	.	.	.	.	.	.	.	.
9_93640021_G_A	9	93640021	G	A	CLNDN=Arthritis|Colitis|Skin_rash|Immunodeficiency|Decreased_circulating_antibody_level	CLNSIG=Likely_pathogenic	GENEINFO=SYK:6850	RS=1304839707	1	49.77	0/1	4	.	.	.	.	.	.	.	.	.	.	.	.	.	.	.	.	.	.	.	.	.	.	.	.	.	.	.	.	.	.
9_134384399_C_T	9	134384399	C	T	CLNDN=Walker-Warburg_congenital_muscular_dystrophy|Muscular_dystrophy-dystroglycanopathy_(congenital_with_intellectual_disability),_type_B1|Autosomal_recessive_limb-girdle_muscular_dystrophy_type_2K	CLNSIG=Pathogenic	GENEINFO=POMT1:10585	.	1	30.77	0/1	6	.	.	.	.	.	.	.	.	.	.	.	.	.	.	.	.	.	.	.	.	.	.	.	.	.	.	.	.	.	.
10_6114660_C_A	10	6114660	C	A	CLNDN=TYPE_1_DIABETES_MELLITUS,_INSULIN-DEPENDENT,_10	CLNSIG=Pathogenic	GENEINFO=IL2RA:3559	RS=41295061	1	.	.	.	.	.	.	.	.	.	.	.	.	.	.	.	.	.	.	180.9	1/1	5	.	.	.	.	.	.	.	.	.	.	.	.
10_88681276_G_A	10	88681276	G	A	CLNDN=Hereditary_cancer-predisposing_syndrome	CLNSIG=Likely_pathogenic	GENEINFO=BMPR1A:657	RS=1589292553	1	.	.	.	50.74	1/1	2	.	.	.	.	.	.	.	.	.	.	.	.	.	.	.	.	.	.	.	.	.	.	.	.	.	.	.
10_123258081_C_T	10	123258081	C	T	CLNDN=Levy-Hollister_syndrome	CLNSIG=Likely_pathogenic	GENEINFO=FGFR2:2263	.	1	36.77	0/1	4	.	.	.	.	.	.	.	.	.	.	.	.	.	.	.	.	.	.	.	.	.	.	.	.	.	.	.	.	.	.
11_16838582_C_T	11	16838582	C	T	CLNDN=Cleft_lip_with_or_without_cleft_palate	CLNSIG=Likely_pathogenic	GENEINFO=PLEKHA7:144100	RS=768861538	1	50.77	0/1	13	.	.	.	.	.	.	.	.	.	.	.	.	.	.	.	.	.	.	.	.	.	.	.	.	.	.	.	.	.	.
11_61161437_G_A	11	61161437	G	A	CLNDN=Meckel_syndrome,_type_2|Joubert_syndrome_2|Familial_aplasia_of_the_vermis	CLNSIG=Pathogenic	GENEINFO=TMEM216:51259	RS=201108965	1	.	.	.	.	.	.	.	.	.	.	.	.	.	.	.	.	.	.	.	.	.	36.77	0/1	5	.	.	.	.	.	.	.	.	.
11_65487572_G_A	11	65487572	G	A	CLNDN=Aicardi-Goutieres_syndrome_3	CLNSIG=Likely_pathogenic	GENEINFO=RNASEH2C:84153	.	1	31.77	0/1	10	.	.	.	.	.	.	.	.	.	.	.	.	.	.	.	.	.	.	.	.	.	.	.	.	.	.	.	.	.	.
11_118369217_C_T	11	118369217	C	T	CLNDN=See_cases	CLNSIG=Pathogenic	GENEINFO=KMT2A:4297	.	1	.	.	.	.	.	.	.	.	.	.	.	.	.	.	.	.	.	.	78.77	0/1	6	.	.	.	.	.	.	.	.	.	.	.	.
12_27842080_C_T	12	27842080	C	T	CLNDN=Seizure|Microcephaly|Intellectual_disability,_severe|Cerebral_calcification	CLNSIG=Pathogenic	GENEINFO=PPFIBP1:8496	.	1	30.77	0/1	6	.	.	.	.	.	.	.	.	.	.	.	.	.	.	.	.	.	.	.	.	.	.	.	.	.	.	.	.	.	.
12_49426856_G_A	12	49426856	G	A	CLNDN=Kabuki_syndrome_1	CLNSIG=Pathogenic	GENEINFO=KMT2D:8085	RS=1397969096	1	65.77	0/1	5	.	.	.	.	.	.	.	.	.	.	.	.	.	.	.	.	.	.	.	.	.	.	.	.	.	.	.	.	.	.
12_49435941_G_A	12	49435941	G	A	CLNDN=Rubinstein_Taybi_like_syndrome	CLNSIG=Likely_pathogenic	GENEINFO=KMT2D:8085	RS=1943567949	1	46.77	0/1	5	.	.	.	.	.	.	.	.	.	.	.	.	.	.	.	.	.	.	.	.	.	.	.	.	.	.	.	.	.	.
12_80878316_C_T	12	80878316	C	T	CLNDN=Autosomal_recessive_nonsyndromic_hearing_loss_84A	CLNSIG=Likely_pathogenic	GENEINFO=PTPRQ:374462	.	1	38.77	0/1	3	.	.	.	.	.	.	.	.	.	.	.	.	.	.	.	.	.	.	.	.	.	.	.	.	.	.	.	.	.	.
12_102153807_C_T	12	102153807	C	T	CLNDN=Mucolipidosis_type_II	CLNSIG=Pathogenic	GENEINFO=GNPTAB:79158	RS=281865012	1	48.8	0/1	2	.	.	.	.	.	.	.	.	.	.	.	.	.	.	.	.	.	.	.	.	.	.	.	.	.	.	.	.	.	.
12_102154949_G_A	12	102154949	G	A	CLNDN=Mucolipidosis|Mucolipidosis_type_II|Pseudo-Hurler_polydystrophy	CLNSIG=Pathogenic	GENEINFO=GNPTAB:79158	RS=281865009	1	32.77	0/1	7	.	.	.	.	.	.	.	.	.	.	.	.	.	.	.	.	.	.	.	.	.	.	.	.	.	.	.	.	.	.
12_121174788_G_A	12	121174788	G	A	CLNDN=Deficiency_of_butyryl-CoA_dehydrogenase	CLNSIG=Likely_pathogenic	GENEINFO=ACADS:35	RS=1057516566	1	49.77	0/1	11	.	.	.	.	.	.	.	.	.	.	.	.	.	.	.	.	.	.	.	.	.	.	.	.	.	.	.	.	.	.
12_121416669_C_T	12	121416669	C	T	CLNDN=Monogenic_diabetes	CLNSIG=Likely_pathogenic	GENEINFO=HNF1A:6927	.	1	33.77	0/1	5	.	.	.	.	.	.	.	.	.	.	.	.	.	.	.	.	.	.	.	.	.	.	.	.	.	.	.	.	.	.
13_32937584_C_T	13	32937584	C	T	CLNDN=Hereditary_breast_ovarian_cancer_syndrome|Breast-ovarian_cancer,_familial,_susceptibility_to,_2	CLNSIG=Pathogenic	GENEINFO=BRCA2:675	RS=1135401925	1	31.77	0/1	7	.	.	.	.	.	.	.	.	.	.	.	.	.	.	.	.	.	.	.	.	.	.	.	.	.	.	.	.	.	.
14_76948364_C_T	14	76948364	C	T	CLNDN=Autosomal_recessive_nonsyndromic_hearing_loss_35	CLNSIG=Likely_pathogenic	GENEINFO=ESRRB:2103	RS=138510486	1	.	.	.	.	.	.	.	.	.	.	.	.	.	.	.	46.77	0/1	3	.	.	.	.	.	.	.	.	.	.	.	.	.	.	.
14_102898408_C_T	14	102898408	C	T	CLNDN=Hereditary_spastic_paraplegia_49	CLNSIG=Pathogenic	GENEINFO=TECPR2:9895	.	1	60.77	0/1	10	.	.	.	.	.	.	.	.	.	.	.	.	.	.	.	.	.	.	.	.	.	.	.	.	.	.	.	.	.	.
15_42702813_C_T	15	42702813	C	T	CLNDN=Autosomal_recessive_limb-girdle_muscular_dystrophy_type_2A	CLNSIG=Pathogenic/Likely_pathogenic	GENEINFO=CAPN3:825	RS=1595847257	1	45.77	0/1	4	.	.	.	.	.	.	.	.	.	.	.	.	.	.	.	.	.	.	.	.	.	.	.	.	.	.	.	.	.	.
15_48784658_C_T	15	48784658	C	T	CLNDN=Familial_thoracic_aortic_aneurysm_and_aortic_dissection|Marfan_syndrome	CLNSIG=Pathogenic	GENEINFO=FBN1:2200	.	1	43.77	0/1	3	.	.	.	.	.	.	.	.	.	.	.	.	.	.	.	.	.	.	.	.	.	.	.	.	.	.	.	.	.	.
15_72040859_C_T	15	72040859	C	T	CLNDN=Aortic_aneurysm,_familial_thoracic_12	CLNSIG=Pathogenic	GENEINFO=THSD4:79875	.	1	31.77	0/1	10	.	.	.	.	.	.	.	.	.	.	.	.	.	.	.	.	.	.	.	.	.	.	.	.	.	.	.	.	.	.
15_72648865_C_T	15	72648865	C	T	CLNDN=Tay-Sachs_disease	CLNSIG=Pathogenic	GENEINFO=HEXA:3073	RS=797044432	1	36.77	0/1	4	.	.	.	.	.	.	.	.	.	.	.	.	.	.	.	.	.	.	.	.	.	.	.	.	.	.	.	.	.	.
16_11001375_C_T	16	11001375	C	T	CLNDN=MHC_class_II_deficiency	CLNSIG=Pathogenic	GENEINFO=CIITA:4261	RS=901844850	1	66.77	0/1	8	.	.	.	.	.	.	.	.	.	.	.	.	.	.	.	.	.	.	.	.	.	.	.	.	.	.	.	.	.	.
16_66793161_G_A	16	66793161	G	A	CLNDN=Spermatogenic_failure_60	CLNSIG=Pathogenic	GENEINFO=TERB1:283847	.	1	33.77	0/1	4	.	.	.	.	.	.	.	.	.	.	.	.	.	.	.	.	.	.	.	.	.	.	.	.	.	.	.	.	.	.
16_69349972_C_T	16	69349972	C	T	CLNDN=Cerebellar_hypoplasia-intellectual_disability-congenital_microcephaly-dystonia-anemia-growth_retardation_syndrome|Syndromic_congenital_hemolytic_and_dyserythropoietic_anemia	CLNSIG=Likely_pathogenic	GENEINFO=VPS4A:27183|LOC126862382:126862382	RS=1965431981	1	40.77	0/1	15	.	.	.	.	.	.	.	.	.	.	.	.	.	.	.	.	.	.	.	.	.	.	.	.	.	.	.	.	.	.
16_75661885_G_A	16	75661885	G	A	CLNDN=LEUKOENCEPHALOPATHY,_PROGRESSIVE,_INFANTILE-ONSET,_WITH_DEAFNESS	CLNSIG=Pathogenic	GENEINFO=KARS1:3735	RS=768349236	1	54.74	1/1	2	.	.	.	.	.	.	.	.	.	.	.	.	.	.	.	.	.	.	.	.	.	.	.	.	.	.	.	.	.	.
16_78142372_C_T	16	78142372	C	T	CLNDN=Developmental_and_epileptic_encephalopathy,_28|Developmental_and_epileptic_encephalopathy,_1|Autosomal_recessive_spinocerebellar_ataxia_12	CLNSIG=Pathogenic	GENEINFO=WWOX:51741	RS=587777248	1	63.77	0/1	10	.	.	.	.	.	.	.	.	.	.	.	.	.	.	.	.	.	.	.	.	.	.	.	.	.	.	.	.	.	.
16_89831398_C_T	16	89831398	C	T	CLNDN=Fanconi_anemia|Fanconi_anemia_complementation_group_A	CLNSIG=Pathogenic	GENEINFO=FANCA:2175|LOC130059837:130059837	RS=2039077331	1	40.77	0/1	9	.	.	.	.	.	.	.	.	.	.	.	.	.	.	.	.	.	.	.	.	.	.	.	.	.	.	.	.	.	.
16_89877117_G_A	16	89877117	G	A	CLNDN=Fanconi_anemia_complementation_group_A	CLNSIG=Likely_pathogenic	GENEINFO=FANCA:2175	RS=1454055874	1	43.77	0/1	3	.	.	.	.	.	.	.	.	.	.	.	.	.	.	.	.	.	.	.	.	.	.	.	.	.	.	.	.	.	.
17_1782314_G_A	17	1782314	G	A	CLNDN=Pulmonary_fibrosis_and/or_bone_marrow_failure,_telomere-related,_6	CLNSIG=Pathogenic	GENEINFO=RPA1:6117	.	1	34.77	0/1	6	.	.	.	.	.	.	.	.	.	.	.	.	.	.	.	.	.	.	.	.	.	.	.	.	.	.	.	.	.	.
17_2573560_G_A	17	2573560	G	A	CLNDN=Lissencephaly_due_to_LIS1_mutation	CLNSIG=Likely_pathogenic	GENEINFO=PAFAH1B1:5048	RS=200390886	1	37.79	0/1	4	.	.	.	.	.	.	.	.	.	.	.	.	.	.	.	.	.	.	.	.	.	.	.	.	.	.	.	.	.	.
17_7400173_C_T	17	7400173	C	T	CLNDN=Neurodevelopmental_disorder_with_hypotonia_and_variable_intellectual_and_behavioral_abnormalities	CLNSIG=Likely_pathogenic	GENEINFO=POLR2A:5430	.	1	30.77	0/1	6	.	.	.	.	.	.	.	.	.	.	.	.	.	.	.	.	.	.	.	.	.	.	.	.	.	.	.	.	.	.
17_32579788_A_G	17	32579788	A	G	CLNDN=Spina_bifida,_susceptibility_to|Coronary_artery_disease,_modifier_of|Coronary_artery_disease,_development_of,_in_HIV|Mycobacterium_tuberculosis,_susceptibility_to	CLNSIG=Pathogenic|risk_factor	GENEINFO=CCL2:6347|LOC126862536:126862536	RS=1024611	1	.	.	.	.	.	.	.	.	.	.	.	.	.	.	.	.	.	.	97.28	1/1	3	.	.	.	.	.	.	.	.	.	.	.	.
17_34207003_A_G	17	34207003	A	G	CLNDN=Human_immunodeficiency_virus_type_1,_rapid_disease_progression_with_infection_by	CLNSIG=Pathogenic	GENEINFO=CCL5:6352	.	1	136.9	1/1	5	.	.	.	.	.	.	.	.	.	.	.	.	.	.	.	.	.	.	.	.	.	.	.	.	.	.	.	.	.	.
17_34207405_G_C	17	34207405	G	C	CLNDN=Human_immunodeficiency_virus_type_1,_delayed_disease_progression_with_infection_by	CLNSIG=Pathogenic	GENEINFO=CCL5:6352	.	1	53.74	1/1	2	.	.	.	.	.	.	.	.	.	.	.	.	.	.	.	.	.	.	.	.	.	.	.	.	.	.	.	.	.	.
17_41063253_G_A	17	41063253	G	A	CLNDN=Glycogen_storage_disease_due_to_glucose-6-phosphatase_deficiency_type_IA	CLNSIG=Likely_pathogenic	GENEINFO=G6PC1:2538	.	1	.	.	.	.	.	.	.	.	.	.	.	.	.	.	.	.	.	.	41.77	0/1	4	.	.	.	.	.	.	.	.	.	.	.	.
17_45808828_T_C	17	45808828	T	C	CLNDN=Asthma,_aspirin-induced,_susceptibility_to|Asthma_and_nasal_polyps	CLNSIG=Pathogenic|risk_factor	GENEINFO=TBX21:30009|LOC109286563:109286563	.	1	.	.	.	.	.	.	.	.	.	.	.	.	.	.	.	.	.	.	56.74	1/1	2	.	.	.	.	.	.	.	.	.	.	.	.
17_48273862_C_T	17	48273862	C	T	CLNDN=Osteogenesis_imperfecta_type_I	CLNSIG=Pathogenic	GENEINFO=COL1A1:1277|LOC126862586:126862586	.	1	.	.	.	.	.	.	.	.	.	.	.	.	.	.	.	.	.	.	.	.	.	41.77	0/1	4	.	.	.	.	.	.	.	.	.
18_19085818_G_A	18	19085818	G	A	CLNDN=Congenital_anomaly_of_kidney_and_urinary_tract	CLNSIG=Likely_pathogenic	GENEINFO=GREB1L:80000	.	1	32.77	0/1	5	.	.	.	.	.	.	.	.	.	.	.	.	.	.	.	.	.	.	.	.	.	.	.	.	.	.	.	.	.	.
18_19088393_C_T	18	19088393	C	T	CLNDN=Rokitansky_sequence|Hearing_loss,_autosomal_dominant_80	CLNSIG=Pathogenic/Likely_pathogenic	GENEINFO=GREB1L:80000	.	1	97.77	0/1	9	.	.	.	.	.	.	.	.	.	.	.	.	.	.	.	.	.	.	.	.	.	.	.	.	.	.	.	.	.	.
18_67781787_G_A	18	67781787	G	A	CLNDN=Microcephalic_primordial_dwarfism_due_to_RTTN_deficiency	CLNSIG=Pathogenic	GENEINFO=RTTN:25914	.	1	38.77	0/1	5	.	.	.	.	.	.	.	.	.	.	.	.	.	.	.	.	.	.	.	.	.	.	.	.	.	.	.	.	.	.
19_46057170_C_T	19	46057170	C	T	CLNDN=3-Methylglutaconic_aciduria_type_3	CLNSIG=Pathogenic	GENEINFO=OPA3:80207	.	1	47.74	1/1	2	.	.	.	.	.	.	.	.	.	.	.	.	.	.	.	.	.	.	.	.	.	.	.	.	.	.	.	.	.	.
20_31024371_C_T	20	31024371	C	T	CLNDN=Rubinstein_Taybi_like_syndrome	CLNSIG=Likely_pathogenic	GENEINFO=ASXL1:171023	RS=2011901554	1	37.77	0/1	5	.	.	.	.	.	.	.	.	.	.	.	.	.	.	.	.	.	.	.	.	.	.	.	.	.	.	.	.	.	.
20_50407305_G_A	20	50407305	G	A	CLNDN=Duane-radial_ray_syndrome	CLNSIG=Pathogenic	GENEINFO=SALL4:57167	.	1	31.77	0/1	7	.	.	.	.	.	.	.	.	.	.	.	.	.	.	.	.	.	.	.	.	.	.	.	.	.	.	.	.	.	.
21_43803278_G_A	21	43803278	G	A	CLNDN=Autosomal_recessive_nonsyndromic_hearing_loss_8	CLNSIG=Pathogenic	GENEINFO=TMPRSS3:64699	.	1	.	.	.	.	.	.	.	.	.	.	.	.	.	.	.	.	.	.	46.77	0/1	3	.	.	.	.	.	.	.	.	.	.	.	.
22_51064693_G_A	22	51064693	G	A	CLNDN=Spastic_ataxia|Metachromatic_leukodystrophy	CLNSIG=Pathogenic/Likely_pathogenic	GENEINFO=ARSA:410	RS=74315473	1	51.77	0/1	14	.	.	.	.	.	.	.	.	.	.	.	.	.	.	.	.	.	.	.	.	.	.	.	.	.	.	.	.	.	.
MT_1494_C_T	MT	1494	C	T	CLNDN=Rare_genetic_deafness|Mitochondrial_disease|Mitochondrial_non-syndromic_sensorineural_hearing_loss|Gentamicin_response|kanamycin_response_-_Toxicity|streptomycin_response_-_Toxicity|tobramycin_response_-_Toxicity|aminoglycoside_antibacterials_response_-_Toxicity|gentamicin_response_-_Toxicity|Aminoglycoside-induced_deafness	CLNSIG=Likely_pathogenic|drug_response	GENEINFO=MT-RNR1:4549|MT-TS1:4574	RS=267606619	1	.	.	.	.	.	.	.	.	.	.	.	.	.	.	.	.	.	.	.	.	.	474.77	1/1	16	.	.	.	.	.	.	.	.	.
X_37664378_G_A	X	37664378	G	A	CLNDN=Granulomatous_disease,_chronic,_X-linked	CLNSIG=Pathogenic	GENEINFO=CYBB:1536	.	1	44.74	1/1	2	.	.	.	.	.	.	.	.	.	.	.	.	.	.	.	.	.	.	.	.	.	.	.	.	.	.	.	.	.	.
X_131219653_G_A	X	131219653	G	A	CLNDN=Nystagmus_1,_congenital,_X-linked	CLNSIG=Pathogenic	GENEINFO=FRMD7:90167	RS=137852207	1	.	.	.	.	.	.	.	.	.	.	.	.	.	.	.	.	.	.	40.77	0/1	4	.	.	.	.	.	.	.	.	.	.	.	.

## Sheet: TableS7
Table S7: Variables involved in the determination of likely HHV-6 carriage type for each sample.
						Shotgun screening data
Sample	Age of the samples individual	Sample type	Species	Endogenous human DNA %	Mean depth of coverage HHV-6* (Final Mapping)	Mean depth of coverage HHV-6*	Mean depth of coverage Human GRCh37	Ratio of mean depth of coverage (HHV-6 /Human GRCh37)	Expected type of carriage	Expected integration site based on phylogenetic results	Reasoning
utigEDI001	16-18 years	Tooth Root , Bone	HHV-6B	46.59	16.585	0.746	0.359	2.07799	ici	19q	Phylogenetic placement in an ici clade; Presence in both teeth and bone samples; Comparably high host DNA content and coverage of the viral genome
utigEZH008	ca .50 years	Incus Bone	HHV-6B	75.42	8.106	0.464	0.245	1.89388	ici	17p	Phylogenetic placement in an ici clade; DNA recovered from an incus bone; Comparably high host DNA content and coverage of the viral genome
utigJDS067	9-10 years	Tooth Root	HHV-6A	3.72	3.421	0.022	0.0341	0.645161	ici	17p	Phylogenetic placement in an ici clade; Comparably high host DNA content and coverage of the viral genome
utigKRJ003	30-35 years	Tooth Root	HHV-6A	24.03	10.327	0.089	0.068	1.30882	ici	18q	Phylogenetic placement in an ici clade; Comparably high host DNA content and coverage of the viral genome
utigKUU029	10.5-18 months	Petrous Bone	HHV-6B	83.33	1.85	0.227	0.293	0.774744	NA	NA	Even though % endogenous DNA is high for this sample, the viral DNA was not well preserved. This is likely due to the fact that petrous bone yield higher endogenous DNA content and we expect the viral DNA to be from an acquired or somatically integrated infection, due to the age of the individual (infant), the low viral content and the fact that the cranium was still in the early stages of develp…
utigOLV143	Adult	Tooth Root	HHV-6A	78.04	10.154	1.288	1.04	1.23846	ici	18q	Phylogenetic placement in an ici clade; Comparably high host DNA content and coverage of the viral genome
utigOLV225	20+ years	Tooth Root	HHV-6B	83.07	26.821	2.657	2.54	1.04606	ici/ci	NA	Clusters with two ci/ici genomes in the phylogeny (however the position is less well supported than for integrated clades); Comparably high host DNA content and coverage of the viral genome
utigOLV303	20-40 years	Tooth Root	HHV-6A	69.69	6.772	1.185	1.01	1.17327	ici	19p	Phylogenetic placement in an ici clade; Comparably high host DNA content and coverage of the viral genome
utigOLV370	20-40 years	Tooth Root	HHV-6A	23.13	6.902	0.576	0.312	1.84615	ici	18q	Phylogenetic placement in an ici clade; Comparably high host DNA content and coverage of the viral genome
utigORD001	9-11 years	Petrous Bone	HHV-6B	3.9	1.77	0.01	0.00595	1.68067	NA	NA	Unclear due to low coverage, although the recovery of the DNA from a petrous bone could point to ici (in combination with comparably low host DNA and low viral DNA content).
utigVAL004	40-50 years	Tooth Root	HHV-6A	68.27	11.385	0.244	0.25	0.976	ici	18q	Phylogenetic placement in an ici clade; Comparably high host DNA content and coverage of the viral genome
* For HHV-6A samples reference sequence NC_001664.4 was used, and for HHV-6B reference sequence NC_000898.1 was used.

## Sheet: TableS8
Table S8: Expanded Table 1 from the main manuscript.
Sample ID	Archaeological Site	Geographical Location	Sample Type	Sampling Site	Raw C14 Date	Rounded Calibrated C14 dates (95.4%)	Age	Genetic Sex	Species Found	Mean DoC	Mean Edit Distance MQ>30	% 1X	% 3X	% 5X	5p C>T (Pos 1)	3p G>A (Pos1)	Expected Carriage Type	Expected Integration Site*	Endogenous Human DNA %	Additional IDs
utigEDI001	Edix Hill	England, Cambridgeshire	Tooth Root , Bone	LRP2, Maxilla	1497 ± 24 BP	545-640 cal CE	16-18 years	XY	HHV-6B	16.585	0.82	99.277	93.415	90.19	0.22	0.22	ici	19q	46.59	PSN554, BAEH89
utigEZH008	Ezhol	Russia, Kortkerossky district, Komi Republic	Incus Bone	Right petrous	1896 ± 25 BP	75-220 cal CE	ca. 50 years	XY	HHV-6B	8.106	0.62	97.808	80.059	70.933	0.26	0.25	ici	17p	75.42
utigJDS067	St Johns	England, Cambridgeshire	Tooth Root	LRP2	669 ± 24 BP	1280-1390 cal CE	9-10 years	XY	HHV-6A	3.421	1.14	84.657	32.541	20.519	0.22	0.22	ici	17p	3.72	PSN192, J-67
utigKRJ003	Karja cemetery	Estonia, Saaremaa	Tooth Root	LRP1	815 ± 30 BP	1175-1275 cal CE	30-35 years	XY	HHV-6A	10.327	1.11	96.498	90.28	86.706	0.14	0.14	ici	18q	24.03	Karja 1955 3
utigKUU029	Kukruse	Estonia, Ida-Viru	Petrous Bone	Right petrous	620 ± 30BP	1300-1400 cal CE	10.5-18 months	XX	HHV-6B	1.85	0.49	43.405	1.77	1.276	0.13	0.13	NA	NA	83.33	Kukruse XXXI
utigOLV143	Sint-Truiden	Belgium, Limburg	Tooth Root	LRP2	1161 ± 23 BP	770-975 cal CE	Adult	XX	HHV-6A	10.154	0.96	97.003	89.942	86.1	0.16	0.15	ici	18q	78.04	SK132
utigOLV225	Sint-Truiden	Belgium, Limburg	Tooth Root	LRM1	984 ± 24 BP	995-1155 cal CE	20+ years	XX	HHV-6B	26.821	0.5	99.729	98.611	98.28	0.12	0.11	ici/ci	NA	83.07	SK1197
utigOLV303	Sint-Truiden	Belgium, Limburg	Tooth Root	LRM2	1285 ± 24 BP	665-775 cal CE	20-40 years	XX	HHV-6A	6.772	1.05	95.439	78.25	67.345	0.15	0.14	ici	19p	69.35	SK1917
utigOLV370	Sint-Truiden	Belgium, Limburg	Tooth Root	LRM3	986 ± 24 BP	995-1155 cal CE	20-40 years	XY	HHV-6A	6.902	0.98	95.703	78.02	66.596	0.15	0.16	ici	18q	22.76	SK2326
utigORD001	Ordona	Italy, Puglia, Foggia	Petrous Bone	NA	2516 ± 25 BP	780-540 cal BCE	9-11 years	XX	HHV-6B	1.77	1.58	40.066	4.559	3.232	0.1	0.08	NA	NA	3.9	1 Tb. OR.91
utigVAL004	Valjala Church Yard	Estonia, Saaremaa	Tooth Root	ULC1	875 ± 30 BP	1045-1260 cal CE	40-50 years	XX	HHV-6A	11.385	1.14	96.942	91.58	89.267	0.16	0.16	ici	18q	68.27	Valjala 2010 kolju 4
* Based on our phylogenetic analysis

## Sheet: TableS9
Table S9: List of modern genomes used for analysis in this study.
Metadata sources: NCBI; Wood et al. 2021; Aswad et al. 2021; Greninger et al. 2018, and Benedikt Kaufer and Dirk Lassner provided sampling dates and information for the heart cohort genomes.
Accession	Strain	Clade	Species	Country	Continent	Enthicity/Nationality (Aswad/Wood)	Ethnicity basis (Aswad)	ICI/ACQ/CI	Chromosome location (Wood)	Chr based	Collection Date	Reference/Source	SeqLen
MF511174	02-543-Pb		HHV-6B	Uganda	Africa	Black African	Assumed	acq			Dec-2008 - Jun-2011	Greninger et al. BMC genomics 2018	161562
MF511175	02-543-S1a	B1	HHV-6B	Uganda	Africa	Black African	Assumed	acq			Dec-2008 - Jun-2011	Greninger et al. BMC genomics 2018	161699
MF511176	02-572-M	B1	HHV-6B	Uganda	Africa	Black African	Assumed	acq			Dec-2008 - Jun-2011	Greninger et al. BMC genomics 2018	161815
KY316046	1-ciHHV-6B		HHV-6B	United Kingdom	Europe	British	Population screening (various databases described in original publication)	ici	Provisional 17p (minor)	Subtelomere junction (17p.311 primer)		Zhang et al. 2017; Huang et al. 2014	150311
KY316045	2B-9q34.3	B6	HHV-6B	United Kingdom	Europe	British	Population screening (various databases described in original publication)	ici	9q	FISH (Nacheva EP, et al. J Med Virol 80(11):1952-8 (2008))		Zhang et al. 2017; Huang et al. 2014	150661
KY316044	4B-11p15.5	B4	HHV-6B	United Kingdom	Europe	British	Population screening (various databases described in original publication)	ici	11p	FISH (Nacheva EP, et al. J Med Virol 80(11):1952-8 (2008))		Zhang et al. 2017; Huang et al. 2014	150517
ON023031	AA-44	B2	HHV-6B	Finland	Europe						2015	Pyöriä et al. 2023	161996
ON023032	AA-45		HHV-6B	Finland	Europe			NA			Dec-2008 - Jun-2011	Pyöriä et al. 2023	161017
ON023033	AA-46		HHV-6B	Finland	Europe			NA			2015	Pyöriä et al. 2023	161146
ON023034	AA-47		HHV-6B	Finland	Europe			NA			2015	Pyöriä et al. 2023	161224
ON023035	AA-48		HHV-6B	Finland	Europe			NA			2015	Pyöriä et al. 2023	161915
ON023036	AA-49	B2	HHV-6B	Finland	Europe						2015	Pyöriä et al. 2023	161720
ON023037	AA-50		HHV-6B	Finland	Europe			NA			2015	Pyöriä et al. 2023	142620
MF994813	ABI-HHV6A	A1	HHV-6A	USA	North America	USA		acq			1986	Greninger et al. JVI 2018	158310
KP257584	AJ	A1	HHV-6A	Gambia	Africa	Gambia		acq			1987	Tweedy et al. 2015	156714
KY316043	BAN519	B6	HHV-6B	United Kingdom: Scotland, Banff	Europe	British	Population screening (various databases described in original publication)	ici	9q	Homology with 2B-9q34.3 and pvT1 CRL-1730		Zhang et al. 2017; Huang et al. 2017	150618
MF994815	CO1	A1	HHV-6A	Germany	Europe	Germany		acq			1991	Greninger et al. JVI 2018	159196
MF994816	CO2	A1	HHV-6A	Germany	Europe	Germany		acq			1991	Greninger et al. JVI 2018	158731
MF994817	CO3	A1	HHV-6A	Germany	Europe	Germany		acq			1991	Greninger et al. JVI 2018	159928
MF994818	CO4	A1	HHV-6A	Germany	Europe	Germany		acq			1991	Greninger et al. JVI 2018	151620
MF994819	CO7	A1	HHV-6A	Germany	Europe	Germany		acq			1991	Greninger et al. JVI 2018	151620
KY316042	COR264	B5	HHV-6B	United Kingdom: England, Cornwall	Europe	British	Population screening (various databases described in original publication)	ici	19q	Homology with iciHG00245 and HP24D3		Zhang et al. 2017; Huang et al. 2017	150572
KY316041	CUM082	B6	HHV-6B	United Kingdom: England, Cumbria	Europe	British	Population screening (various databases described in original publication)	ici	9q	Homology with 2B-9q34.3 and pvT1 CRL-1730		Zhang et al. 2017; Huang et al. 2017	150672
MF994820	DA	A1	HHV-6A	USA	North America	USA		acq			1988	Greninger et al. JVI 2018	158333
KY316040	DER512	B8	HHV-6B	United Kingdom: England, Derbyshire	Europe	British	Population screening (various databases described in original publication)	ici	17p (major)	Subtelomere junction (17p.311 primer) and homology to HP46B12	Before 2002 (HGDP)	Zhang et al. 2017; Huang et al. 2017	150530
KY315520	DNRC11	B4	HHV-6B	USA	North America; Caucasian	Caucasian	validate medical records and/or stem cell donor registries	ci			1992–2014	Greninger et al. BMC genomics 2018	162043
MF994821	ENO	B2	HHV-6B	Japan	Asia; Eastern	Japan		acq			1988	Greninger et al. JVI 2018	161437
KT895199	Germany_4305/2284		HHV-6A	Germany	Europe	Assumed German	sample provided by IKDT in Germany	ci				Tweedy et al. 2016	158757
KY316055	GLA_15137	A2	HHV-6A	United Kingdom	Europe	British	Population screening (various databases described in original publication)	ici	17p	Subtelomere junction (17p.311 primer) and homology to 7A-17p13.3 and HP73C5		Zhang et al. 2017	132542
KY316054	GLA_25506	A3	HHV-6A	United Kingdom	Europe	British	Population screening (various databases described in original publication)	ici	19q	Homology to LEI 1501		Zhang et al. 2017	143549
KY316052	GLA_29221	B6	HHV-6B	United Kingdom	Europe	British	Population screening (various databases described in original publication)	ici	9q	Homology with 2B-9q34.3		Zhang et al. 2017; Huang et al. 2017	150817
KY316051	GLA_34108	B6	HHV-6B	United Kingdom	Europe	British	Population screening (various databases described in original publication)	ici	9q	Homology with 2B-9q34.3		Zhang et al. 2017; Huang et al. 2017	150795
KY316050	GLA_35629	B6	HHV-6B	United Kingdom	Europe	British	Population screening (various databases described in original publication)	ici	9q	Homology with 2B-9q34.3		Zhang et al. 2017; Huang et al. 2017	140627
KY316053	GLA_3986	B6	HHV-6B	United Kingdom	Europe	British	Population screening (various databases described in original publication)	ici	9q	Homology with 2B-9q34.3		Zhang et al. 2017; Huang et al. 2017	150677
KY316056	GLA_4298		HHV-6A	United Kingdom	Europe	British	Population screening (various databases described in original publication)	ici	Unknown			Zhang et al. 2017	132879
KC465951	GS	A1	HHV-6A	USA	North America	USA		acq			1985	Gravel A. et. al, Genome Announc. 2013	156885
MF994822	GS	A1	HHV-6A	USA	North America	USA		acq			1986	Greninger et al. JVI 2018	158207
MH698400	GTEX-11DXY	A2	HHV-6A	USA	North America			ici			2018	Peddu V., Greninger A., Roychoudhury P. NCBI Nucleotide Accession Number Submitted 27-JUL-2018	148774
MH698403	GTEX-1314G_icihhv6b	A3	HHV-6A	USA	North America			ici			2018	Peddu V., Greninger A., Roychoudhury P. NCBI Nucleotide Submitted 30-JUL-2018	158885
MH698399	GTEX-13FLV_icihhv6b	B6	HHV-6B	USA	North America			ici			2018	Peddu V., Greninger A., Roychoudhury P. NCBI Nucleotide Accession Number Submitted 27-JUL-2018	162043
MH698398	GTEX-14C38_icihhv6b	B8	HHV-6B	USA	North America			ici				Peddu V., Greninger A., Roychoudhury P. NCBI Nucleotide Accession Number Submitted 27-JUL-2018	162036
MH698402	GTEX-OXRO_icihv6b		HHV-6B	USA	North America			ici			1988	Peddu V., Greninger A., Roychoudhury P. NCBI Nucleotide Accession Number Submitted 27-JUL-2018	162076
MH698401	GTEX-YF7O_icihhv6b		HHV-6B	USA	North America			ici			2018	Peddu V., Greninger A., Roychoudhury P. NCBI Nucleotide Accession Number Submitted 27-JUL-2018	161973
KY316039	HAPMAP NA7022	B4	HHV-6B	USA: Utah	North America	American	Population screening (various databases described in original publication)	ici	11p	Homology with 4B-11p15.5	1980 (CEU)	Zhang et al. 2017; Huang et al. 2017	150341
KY316038	HAPMAP_NA10863	B6	HHV-6B	USA: Utah	North America	American	Population screening (various databases described in original publication)	ici	9q	Homology with 2B-9q34.3 and pvT1 CRL-1730	1980 (CEU)	Zhang et al. 2017; Huang et al. 2017	150618
MT508923	heart-1	A4	HHV-6A	Germany	Europe	likely German	IKDT in Germany - ethnicitry assumed by sample provider	ci			May 2005	Aswad et al. 2021	158949
MT508913	heart-10		HHV-6B	Germany	Europe	likely German	IKDT in Germany - ethnicitry assumed by sample provider	ci			July 2013	Aswad et al. 2021	161719
MT508914	heart-11		HHV-6B	Germany	Europe	likely German	IKDT in Germany - ethnicitry assumed by sample provider	ci			July 2013	Aswad et al. 2021	161054
MT508915	heart-12	B8	HHV-6B	Germany	Europe	likely German	IKDT in Germany - ethnicitry assumed by sample provider	ci			November 2013	Aswad et al. 2021	161356
MT508916	heart-13	B5	HHV-6B	Germany	Europe	likely German	IKDT in Germany - ethnicitry assumed by sample provider	ci			December 2013	Aswad et al. 2021	161789
MT508917	heart-14		HHV-6B	Germany	Europe	likely German	IKDT in Germany - ethnicitry assumed by sample provider	ci			January 2014	Aswad et al. 2021	161444
MT508918	heart-15	A4	HHV-6A	Germany	Europe	likely German	IKDT in Germany - ethnicitry assumed by sample provider	ci			February 2014	Aswad et al. 2021	158764
MT508919	heart-16	B3	HHV-6B	Germany	Europe	likely German	IKDT in Germany - ethnicitry assumed by sample provider	ci			July 2014	Aswad et al. 2021	161263
MT508920	heart-17	A2	HHV-6A	Germany	Europe	likely German	IKDT in Germany - ethnicitry assumed by sample provider	ci			July 2014	Aswad et al. 2021	157676
MT508921	heart-18	B6	HHV-6B	Germany	Europe	likely German	IKDT in Germany - ethnicitry assumed by sample provider	ci			March 2015	Aswad et al. 2021	161164
MT508922	heart-19	B8	HHV-6B	Germany	Europe	likely German	IKDT in Germany - ethnicitry assumed by sample provider	ci			May 2015	Aswad et al. 2021	161136
MT508934	heart-2	B8	HHV-6B	Germany	Europe	likely German	IKDT in Germany - ethnicitry assumed by sample provider	ci			September 2006	Aswad et al. 2021	161268
MT508924	heart-20	A4	HHV-6A	Germany	Europe	likely German	IKDT in Germany - ethnicitry assumed by sample provider	ci			June 2015	Aswad et al. 2021	159269
MT508925	heart-21	A2	HHV-6A	Germany	Europe	likely German	IKDT in Germany - ethnicitry assumed by sample provider	ci			Oktober 2015	Aswad et al. 2021	158680
MT508926	heart-22		HHV-6B	Germany	Europe	likely German	IKDT in Germany - ethnicitry assumed by sample provider	ci			February 2016	Aswad et al. 2021	161151
MT508927	heart-23		HHV-6B	Germany	Europe	likely German	IKDT in Germany - ethnicitry assumed by sample provider	ci			March 2016	Aswad et al. 2021	161215
MT508928	heart-24	B3	HHV-6B	Germany	Europe	likely German	IKDT in Germany - ethnicitry assumed by sample provider	ci			Oktober 2016	Aswad et al. 2021	161299
MT508929	heart-25	B3	HHV-6B	Germany	Europe	likely German	IKDT in Germany - ethnicitry assumed by sample provider	ci			February 2017	Aswad et al. 2021	161328
MT508930	heart-26	A3	HHV-6A	Germany	Europe	likely German	IKDT in Germany - ethnicitry assumed by sample provider	ci			April 2017	Aswad et al. 2021	159344
MT508931	heart-27	A4	HHV-6A	Germany	Europe	likely German	IKDT in Germany - ethnicitry assumed by sample provider	ci			June 2017	Aswad et al. 2021	158664
MT508932	heart-28	A2	HHV-6A	Germany	Europe	likely German	IKDT in Germany - ethnicitry assumed by sample provider	ci			Oktober 2017	Aswad et al. 2021	158405
MT508933	heart-29	A4	HHV-6A	Germany	Europe	likely German	IKDT in Germany - ethnicitry assumed by sample provider	ci			Oktober 2017	Aswad et al. 2021	158095
MT508940	heart-3	B8	HHV-6B	Germany	Europe	likely German	IKDT in Germany - ethnicitry assumed by sample provider	ci			June 2007	Aswad et al. 2021	161405
MT508935	heart-30	A4	HHV-6A	Germany	Europe	likely German	IKDT in Germany - ethnicitry assumed by sample provider	ci			January 2018	Aswad et al. 2021	158790
MT508936	heart-31		HHV-6B	Germany	Europe	likely German	IKDT in Germany - ethnicitry assumed by sample provider	ci			February 2018	Aswad et al. 2021	161310
MT508937	heart-32	A4	HHV-6A	Germany	Europe	likely German	IKDT in Germany - ethnicitry assumed by sample provider	ci			September 2018	Aswad et al. 2021	160186
MT508938	heart-33	B3	HHV-6B	Germany	Europe	likely German	IKDT in Germany - ethnicitry assumed by sample provider	ci			Oktober 2018	Aswad et al. 2021	162092
MT508939	heart-34	B8	HHV-6B	Germany	Europe	likely German	IKDT in Germany - ethnicitry assumed by sample provider	ci			Oktober 2018	Aswad et al. 2021	162010
MT508941	heart-4	B5	HHV-6B	Germany	Europe	likely German	IKDT in Germany - ethnicitry assumed by sample provider	ci			June 2008	Aswad et al. 2021	161035
MT508942	heart-5	A4	HHV-6A	Germany	Europe	likely German	IKDT in Germany - ethnicitry assumed by sample provider	ci			July 2008	Aswad et al. 2021	159059
MT508943	heart-6	B3	HHV-6B	Germany	Europe	likely German	IKDT in Germany - ethnicitry assumed by sample provider	ci			August 2009	Aswad et al. 2021	161971
MT508944	heart-7		HHV-6A	Germany	Europe	likely German	IKDT in Germany - ethnicitry assumed by sample provider	ci			December 2012	Aswad et al. 2021	157965
MT508945	heart-8	A3	HHV-6A	Germany	Europe	likely German	IKDT in Germany - ethnicitry assumed by sample provider	ci			April 2013	Aswad et al. 2021	157605
KY316037	HGDP00092		HHV-6B	Pakistan: Balochi	Asia	Pakistani	Population screening (various databases described in original publication)	ici	15q	FISH (Aswad A, et al. Mol Biol Evol 38(1):96-107 (2021))	Before 2002 (HGDP)	Zhang et al. 2017; Huang et al. 2017	150473
KY316036	HGDP00813	B1	HHV-6B	China: Han	Asia; Eastern	Han Chinese	Population screening (various databases described in original publication)	ici	Unknown		Before 2002 (HGDP)	Zhang et al. 2017; Huang et al. 2017	150546
KY316035	HGDP01065	B8	HHV-6B	Italy: Sardinia	Europe	Italian	Population screening (various databases described in original publication)	ici	17p (major)	Subtelomere junction (17p.311 primer) and homology to HP46B12	Before 2002 (HGDP)	Zhang et al. 2017; Huang et al. 2017	150506
KY316034	HGDP01077	B8	HHV-6B	Italy: Sardinia	Europe	Italian	Population screening (various databases described in original publication)	ici	17p (major)	Subtelomere junction (17p.311 primer) and homology to HP46B12		Zhang et al. 2017; Huang et al. 2017	150309
MW049313	HHV6A_103091	A2	HHV-6A	Netherlands	Europe			ici	17p	Subtelomere junction (17p.311 primer) and homology to 7A-17p13.3 and HP73C5		Wood et al 2021	147459
MW049314	HHV6A_107040	A4	HHV-6A	Netherlands	Europe			ici	18q	Homology to HP73F12		Wood et al 2021	140481
MW049315	HHV6A_303035	A2	HHV-6A	Serbia	Europe			ici	17p	Subtelomere junction (17p.311 primer) and homology to 7A-17p13.3 and HP73C5		Wood et al 2021	142751
MW049316	HHV6A_303046	A2	HHV-6A	Serbia	Europe			ici	17p	Subtelomere junction (17p.311 primer) and homology to 7A-17p13.3 and HP73C5		Wood et al 2021	142532
MW049317	HHV6A_506035	A3	HHV-6A	Italy	Europe			ici	19q	Homology to LEI 1501		Wood et al 2021	147112
MW049318	HHV6A_HGDP00628	A2	HHV-6A	Israel	Asia			ici	17p	Subtelomere junction (17p.311 primer) and homology to 7A-17p13.3 and HP73C5		Huang et al. Nucleic Acids 2014	147459
MW049319	HHV6A_LF1A	A3	HHV-6A	Canada	North America			ici	19q	Homology to LEI 1501		Wood et al 2021	143354
MW049320	HHV6A_LF2A	A3	HHV-6A	Canada	North America			ici	19q	Homology to LEI 1501		Wood et al 2021	147118
MW049321	HHV6A_LF3A	A3	HHV-6A	Canada	North America			ici	19q	Homology to LEI 1501		Wood et al 2021	147118
MW049322	HHV6A_LF5A	A2	HHV-6A	Canada	North America			ici	17p	Subtelomere junction (17p.311 primer)		Wood et al 2021	140968
MW049323	HHV6B_401027		HHV-6B	Greece	Europe			ici	Provisional 2p	Subtelomere junction (2p2 primer)		Wood et al 2021	149761
MW049324	HHV6B_704016		HHV-6B	Poland	Europe			ici	Provisional 17p (minor)	Subtelomere junction (17p.311 primer)		Wood et al 2021	146735
MW049325	HHV6B_704021		HHV-6B	Poland	Europe			ici	Provisional 17p (minor)	Subtelomere junction (17p.311 primer)		Wood et al 2021	146786
MW049326	HHV6B_801018	B8	HHV-6B	United Kingdom	Europe			ici	17p (major)	Subtelomere junction (17p.311 primer) and homology to HP46B12	2018	Wood et al 2021	146753
MW049327	HHV6B_d37	B6	HHV-6B	United Kingdom	Europe			ici	9q	Homology with 2B-9q34.3 and pvT1 CRL-1730		Wood et al 2021	150004
KY290184	HP100E10		HHV-6B	NA		Caucasian	validate medical records and/or stem cell donor registries	ici			1992–2014	Greninger et al. BMC genomics 2018	162065
KY290185	HP104A5	A2	HHV-6A	USA	North America; Caucasian	Caucasian	validate medical records and/or stem cell donor registries	ici	17p	Homology to 7A-17p13.3 and HP73C5	1992–2014	Greninger et al. BMC genomics 2018	157876
KY290186	HP104C1	B6	HHV-6B	USA	North America; Caucasian	Caucasian	validate medical records and/or stem cell donor registries	ci			1992–2014	Greninger et al. BMC genomics 2018	160144
KY274506	HP10A10	B8	HHV-6B	USA	North America; Caucasian	Caucasian	validate medical records and/or stem cell donor registries	ci			Okt 2018	Greninger et al. BMC genomics 2018	162304
KY274507	HP10H9	B8	HHV-6B	USA	North America; Caucasian	Caucasian	validate medical records and/or stem cell donor registries	ci			1992–2014	Greninger et al. BMC genomics 2018	162104
KY315528	HP12F5	B5	HHV-6B	USA	North America; Caucasian	Caucasian	validate medical records and/or stem cell donor registries	ci			1992–2014	Greninger et al. BMC genomics 2018	160334
KY315529	HP12G6	B6	HHV-6B	USA	North America; Caucasian	Caucasian	validate medical records and/or stem cell donor registries	ici	9q	Homology with 2B-9q34.3	1992–2014	Greninger et al. BMC genomics 2018	161076
KY315530	HP12H12	B5	HHV-6B	USA	North America; Caucasian	Caucasian	validate medical records and/or stem cell donor registries	ici	19q	Homology with iciHG00245 and HP24D3	1992–2014	Greninger et al. BMC genomics 2018	161202
KY274508	HP15A11	A2	HHV-6A	USA	North America; Caucasian	Caucasian	validate medical records and/or stem cell donor registries	ici	17p	Homology to 7A-17p13.3 and HP73C5		Greninger et al. BMC genomics 2018	158912
KY274509	HP15H9	B8	HHV-6B	USA	North America; Caucasian	Caucasian	validate medical records and/or stem cell donor registries	ci			1992–2014	Greninger et al. BMC genomics 2018	162233
KY274510	HP17H8	B6	HHV-6B	USA	North America	Unknown	validate medical records and/or stem cell donor registries	ci			1992–2014	Greninger et al. BMC genomics 2018	161741
KY274511	HP19G7	B6	HHV-6B	USA	North America; Caucasian	Caucasian	validate medical records and/or stem cell donor registries	ci			1992–2014	Greninger et al. BMC genomics 2018	162083
KY315521	HP1F1	B5	HHV-6B	USA	North America; Caucasian	Caucasian	validate medical records and/or stem cell donor registries	ici	19q	Homology with iciHG00245 and HP24D3	1992–2014	Greninger et al. BMC genomics 2018	161082
KY274512	HP21F9	B3	HHV-6B	USA	North America; Caucasian	Caucasian	validate medical records and/or stem cell donor registries	ici	Unknown		1992–2014	Greninger et al. BMC genomics 2018	161994
KY315531	HP23A7	A4	HHV-6A	USA	North America; Caucasian	Caucasian	validate medical records and/or stem cell donor registries	ici	18q	Homology to HP73F12	1992–2014	Greninger et al. BMC genomics 2018	159573
KY274513	HP23G12	B4	HHV-6B	USA	North America; Caucasian	Caucasian	validate medical records and/or stem cell donor registries	ci			1992–2014	Greninger et al. BMC genomics 2018	162049
KY274514	HP24D3	B5	HHV-6B	USA	North America; Caucasian	Caucasian	validate medical records and/or stem cell donor registries	ici	19q	FISH (Aswad A, et al. Mol Biol Evol 38(1):96-107 (2021))	1992–2014	Greninger et al. BMC genomics 2018	161982
KY274515	HP26A11	B6	HHV-6B	USA	North America; Caucasian	Caucasian	validate medical records and/or stem cell donor registries	ci			1992–2014	Greninger et al. BMC genomics 2018	162195
KY315522	HP2C10		HHV-6B	USA	North America; Caucasian	Caucasian	validate medical records and/or stem cell donor registries	ici	Unknown		1992–2014	Greninger et al. BMC genomics 2018	159902
KY274516	HP30A9	B6	HHV-6B	USA	North America; Caucasian	Caucasian	validate medical records and/or stem cell donor registries	ci			1992–2014	Greninger et al. BMC genomics 2018	161072
KY274517	HP30E3	B6	HHV-6B	USA	North America; Caucasian	Caucasian	validate medical records and/or stem cell donor registries	ci			1992–2014	Greninger et al. BMC genomics 2018	161129
KY274518	HP31C9	B8	HHV-6B	United Kingdom	Europe	Caucasian	validate medical records and/or stem cell donor registries	ci			1992–2014	Greninger et al. BMC genomics 2018	161566
KY315532	HP33A7	B8	HHV-6B	United Kingdom	Europe	Unknown	validate medical records and/or stem cell donor registries	ci			1992–2014	Greninger et al. BMC genomics 2018	162735
KY274519	HP33G9	B8	HHV-6B	USA	North America; Caucasian	Caucasian	validate medical records and/or stem cell donor registries	ci			1992–2014	Greninger et al. BMC genomics 2018	161454
KY274520	HP34B2	B6	HHV-6B	USA	North America; Caucasian	Caucasian	validate medical records and/or stem cell donor registries	ici	9q	Homology with 2B-9q34.3	1992–2014	Greninger et al. BMC genomics 2018	162093
KY274521	HP34B3	B8	HHV-6B	USA	North America; Caucasian	Caucasian	validate medical records and/or stem cell donor registries	ci			1992–2014	Greninger et al. BMC genomics 2018	162118
KY274522	HP34D9	B6	HHV-6B	USA	North America; Caucasian	Caucasian	validate medical records and/or stem cell donor registries	ci			1992–2014	Greninger et al. BMC genomics 2018	162192
KY315533	HP36C6	B8	HHV-6B	Australia	Oceania	Unknown	validate medical records and/or stem cell donor registries	ci			1992–2014	Greninger et al. BMC genomics 2018	161716
KY274523	HP36G11	B6	HHV-6B	USA	North America; Caucasian	Caucasian	validate medical records and/or stem cell donor registries	ci			1992–2014	Greninger et al. BMC genomics 2018	162121
KY274524	HP38H8	B6	HHV-6B	USA	North America; Caucasian	Caucasian	validate medical records and/or stem cell donor registries	ci			1992–2014	Greninger et al. BMC genomics 2018	162316
KY315534	HP40E6		HHV-6B	USA	North America; Caucasian	Caucasian	validate medical records and/or stem cell donor registries	ci			1992–2014	Greninger et al. BMC genomics 2018	161289
KY274525	HP42C9	B8	HHV-6B	USA	North America; Caucasian	Caucasian	validate medical records and/or stem cell donor registries	ci			1992–2014	Greninger et al. BMC genomics 2018	162136
KY315535	HP43E10		HHV-6B	USA	North America; Caucasian	Caucasian	validate medical records and/or stem cell donor registries	ici	Unknown		1992–2014	Greninger et al. BMC genomics 2018	161588
KY290171	HP44C1	B8	HHV-6B	USA	North America; Caucasian	Caucasian	validate medical records and/or stem cell donor registries	ci			1992–2014	Greninger et al. BMC genomics 2018	161820
KY315536	HP46B12	B8	HHV-6B	USA	North America; African Ancestry?	Black	validate medical records and/or stem cell donor registries	ici	17p (major)	FISH (Aswad A, et al. Mol Biol Evol 38(1):96-107 (2021))	1992–2014	Greninger et al. BMC genomics 2018	161493
KY290172	HP49H10	B6	HHV-6B	USA	North America; Caucasian	Caucasian	validate medical records and/or stem cell donor registries	ci			1992–2014	Greninger et al. BMC genomics 2018	162179
KY315523	HP4A11	B8	HHV-6B	USA	North America; Caucasian	Caucasian	validate medical records and/or stem cell donor registries	ci			1992–2014	Greninger et al. BMC genomics 2018	161529
KY315524	HP4C10	B8	HHV-6B	USA	North America; Caucasian	Caucasian	validate medical records and/or stem cell donor registries	ci			1992–2014	Greninger et al. BMC genomics 2018	161781
KY290173	HP51D11	B6	HHV-6B	USA	North America; Caucasian	Caucasian	validate medical records and/or stem cell donor registries	ci			1992–2014	Greninger et al. BMC genomics 2018	162148
KY315537	HP51G12	B8	HHV-6B	NA				NA				Greninger,A.L., Hall Sedlak,R., Roychoudhury,P., Xie,H., Guan,J., Peddu,V., Huang,M.-L., Cook,L., Yoshikawa,T., Caserta,M., Hill,J.A. and Jerome,K.R. NCBI Nucleotide Accession Number Submitted 27-APR-2017	160994
KY290174	HP54B4	B8	HHV-6B	USA	North America; Caucasian	Caucasian	validate medical records and/or stem cell donor registries	ici	17p (major)	Homology to HP46B12	1992–2014	Greninger et al. BMC genomics 2018	161823
KY290175	HP54H11		HHV-6B	USA	North America	Unknown	validate medical records and/or stem cell donor registries	ici	Unknown		1992–2014	Greninger et al. BMC genomics 2018	161978
KY290176	HP58A9	B5	HHV-6B	USA	North America; Caucasian	Caucasian	validate medical records and/or stem cell donor registries	ici	19q	Homology with iciHG00245 and HP24D3	1992–2014	Greninger et al. BMC genomics 2018	161747
KY290177	HP58B9	B1	HHV-6B	USA	North America; Caucasian	Caucasian	validate medical records and/or stem cell donor registries	ci			1992–2014	Greninger et al. BMC genomics 2018	162192
KY315525	HP5E3	B5	HHV-6B	USA	North America	Unknown	validate medical records and/or stem cell donor registries	ci			1992–2014	Greninger et al. BMC genomics 2018	160825
KY290178	HP61C11	B7	HHV-6B	USA	North America; Caucasian	Caucasian	validate medical records and/or stem cell donor registries	ici	Unknown		1992–2014	Greninger et al. BMC genomics 2018	162392
KY290179	HP63F10	B8	HHV-6B	USA	North America; Caucasian	Caucasian	validate medical records and/or stem cell donor registries	ici	17p (major)	Homology to HP46B12	1992–2014	Greninger et al. BMC genomics 2018	161888
KY290180	HP67A4	B6	HHV-6B	USA	North America; Caucasian	Caucasian	validate medical records and/or stem cell donor registries	ci			1992–2014	Greninger et al. BMC genomics 2018	162442
KY290181	HP69A10	B6	HHV-6B	USA	North America; Caucasian	Caucasian	validate medical records and/or stem cell donor registries	ci			1992–2014	Greninger et al. BMC genomics 2018	162212
KY290182	HP69F10		HHV-6B	USA	North America	Unknown	validate medical records and/or stem cell donor registries	ici	Unknown		1992–2014	Greninger et al. BMC genomics 2018	160960
KY315526	HP6G12	B6	HHV-6B	USA	North America; Caucasian	Caucasian	validate medical records and/or stem cell donor registries	ci			1992–2014	Greninger et al. BMC genomics 2018	161111
KY315538	HP71B11	B5	HHV-6B	Germany	Europe	Unknown	validate medical records and/or stem cell donor registries	ci			1992–2014	Greninger et al. BMC genomics 2018	161506
KY315539	HP71F1	B3	HHV-6B	USA	North America; Caucasian	Caucasian	validate medical records and/or stem cell donor registries	ci			1992–2014	Greninger et al. BMC genomics 2018	161508
KY290183	HP73C5	A2	HHV-6A	USA	North America; Caucasian	Caucasian	validate medical records and/or stem cell donor registries	ici	17p	FISH (Aswad A, et al. Mol Biol Evol 38(1):96-107 (2021))	1992–2014	Greninger et al. BMC genomics 2018	158282
KY315540	HP73F12	A4	HHV-6A	Germany	Europe	Unknown	validate medical records and/or stem cell donor registries	ici	18q	FISH (Aswad A, et al. Mol Biol Evol 38(1):96-107 (2021))	1992–2014	Greninger et al. BMC genomics 2018	159823
KY315541	HP79D8	B6	HHV-6B	USA	North America; Caucasian	Caucasian	validate medical records and/or stem cell donor registries	ci			1992–2014	Greninger et al. BMC genomics 2018	161485
KY315542	HP81C2	B8	HHV-6B	USA	North America; Caucasian	Caucasian	validate medical records and/or stem cell donor registries	ci			1992–2014	Greninger et al. BMC genomics 2018	161708
KY315543	HP81D12	B6	HHV-6B	USA	North America; Caucasian	Caucasian	validate medical records and/or stem cell donor registries	ci			1992–2014	Greninger et al. BMC genomics 2018	161920
KY315544	HP83H7	B3	HHV-6B	USA	North America; Caucasian	Caucasian	validate medical records and/or stem cell donor registries	ci			1992–2014	Greninger et al. BMC genomics 2018	161524
KY315545	HP88D9	A2	HHV-6A	USA	North America	Unknown	validate medical records and/or stem cell donor registries	ici	17p	Homology to 7A-17p13.3 and HP73C5	1992–2014	Greninger et al. BMC genomics 2018	158503
KY315546	HP88H3	B8	HHV-6B	USA	North America; Caucasian	Caucasian	validate medical records and/or stem cell donor registries	ci			1992–2014	Greninger et al. BMC genomics 2018	161883
KY315527	HP8H1	B8	HHV-6B	USA	North America; Caucasian	Caucasian	validate medical records and/or stem cell donor registries	ci			1992–2014	Greninger et al. BMC genomics 2018	161979
KY315547	HP91B10	B8	HHV-6B	USA	North America; Caucasian	Caucasian	validate medical records and/or stem cell donor registries	ici	17p (major)	Homology to HP46B12	1992–2014	Greninger et al. BMC genomics 2018	162064
KY315548	HP93H4	B6	HHV-6B	USA	North America; Caucasian	Caucasian	validate medical records and/or stem cell donor registries	ci			1992–2014	Greninger et al. BMC genomics 2018	162183
KY315549	HP94B11	A4	HHV-6A	USA	North America; Caucasian	Caucasian	validate medical records and/or stem cell donor registries	ici	18q	Homology to HP73F12	1992–2014	Greninger et al. BMC genomics 2018	158654
KY315550	HP95C5	B6	HHV-6B	USA	North America; Caucasian	Caucasian	validate medical records and/or stem cell donor registries	ci			1992–2014	Greninger et al. BMC genomics 2018	162459
KY315552	HP96H12	A2	HHV-6A	USA	North America; Caucasian	Caucasian	validate medical records and/or stem cell donor registries	ici	17p	Homology to 7A-17p13.3 and HP73C5	1992–2014	Greninger et al. BMC genomics 2018	158806
KY315551	HP96H2	B5	HHV-6B	USA	North America; Caucasian	Caucasian	validate medical records and/or stem cell donor registries	ci			1992–2014	Greninger et al. BMC genomics 2018	161808
AB021506	HST	B7	HHV-6B	Japan	Asia; Eastern	Uganda		acq			2008-03-10	Isegawa et al. JVI 1999	161573
MF994823	HST-CBMC	B2	HHV-6B	Japan	Asia; Eastern	Japan		acq			1988	Greninger et al. JVI 2018	160853
MF994824	HST-MT4	B7	HHV-6B	Japan	Asia; Eastern	Japan		acq			1988	Greninger et al. JVI 2018	161080
MG894368	iciHG00245	B5	HHV-6B	United Kingdom	Europe	British	Donor, parents and grandparents were all born in the United Kingdom	ici	19q	FISH (Aswad A, et al. Mol Biol Evol 38(1):96-107 (2021))	2011-12-13	Telford et al. scientific reports 2018	143338
MG894369	iciHG00362		HHV-6B	Finland	Europe	Finnish	At least three out of four grandparents were born in Finland	ici	Unknown		2011-12-13	Telford et al. scientific reports 2018	143355
MG894370	iciHG00657		HHV-6A	China	Asia; Eastern	Han Chinese	Southern Han Chinese from Hu Nan Province. At least three out of four grandparents are Southern Han	ici	22q	Long read sequencing (Liu X, et al. PLOS Genet 16(8):e1008915 (2020))	2011-12-13	Telford et al. scientific reports 2018	140925
MG894371	iciHG01277	A3	HHV-6A	Colombia	South America	Colombian	Colombian from Medellin. All four grandparents were born in Colombia.	ici	19q/p?	FISH (Aswad A, et al. Mol Biol Evol 38(1):96-107 (2021))	2011-12-13	Telford et al. scientific reports 2018	138656
MG894372	iciHG02016	B1	HHV-6B	Viet Nam	Asia; Eastern	Vietnamese Kinh	At least three out of four grandparents were Vietnamese Kinh	ici	Unknown		2011-12-13	Telford et al. scientific reports 2018	143235
MG894373	iciHG02301		HHV-6B	Peru	South America	Peruvian	All four grandparents were born in Peru	ici	3q	FISH (Aswad A, et al. Mol Biol Evol 38(1):96-107 (2021))	2011-04-03	Telford et al. scientific reports 2018	143492
MG894374	iciNA18999		HHV-6A	Japan	Asia; Eastern	japanese	Japanese from the Tokyo metropolitan area in Japan	ici			2009-08-10	Telford et al. scientific reports 2018	140896
MG894375	iciNA19381		HHV-6B	Kenya	Africa	Luhya Kenyan	Luhya from Webuye, Kenya. All four grandparents are Luhya	ici			2009-10-20	Telford et al. scientific reports 2018	143381
MG894376	iciNA19382		HHV-6B	Kenya	Africa	Luhya Kenyan	Luhya from Webuye, Kenya. All four grandparents are Luhya	ici	1q	FISH (Aswad A, et al. Mol Biol Evol 38(1):96-107 (2021))	2009-10-21	Telford et al. scientific reports 2018	144589
KY239023	japan-a1	B1	HHV-6B	Japan	Asia; Eastern	Japanese	Assumed	acq			2015-12-01	Greninger et al. BMC genomics 2018	160622
KY274494	japan-a10	B7	HHV-6B	Japan	Asia; Eastern	Japanese	Assumed	acq			2015-11-01	Greninger et al. BMC genomics 2018	161370
KY274495	japan-a11	B7	HHV-6B	Japan	Asia; Eastern	Japanese	Assumed	acq			2015-10-01	Greninger et al. BMC genomics 2018	161969
KY274487	japan-a2	B7	HHV-6B	Japan	Asia; Eastern	Japanese	Assumed	acq			2015-12-01	Greninger et al. BMC genomics 2018	161485
KY274488	japan-a3	B1	HHV-6B	Japan	Asia; Eastern	Japanese	Assumed	acq			2015-12-01	Greninger et al. BMC genomics 2018	161708
KY274489	japan-a4	B7	HHV-6B	Japan	Asia; Eastern	Japanese	Assumed	acq			2015-12-01	Greninger et al. BMC genomics 2018	161857
KY274490	japan-a5	B7	HHV-6B	Japan	Asia; Eastern	Japanese	Assumed	acq			2015-11-01	Greninger et al. BMC genomics 2018	161697
KY274491	japan-a7	B7	HHV-6B	Japan	Asia; Eastern	Japanese	Assumed	acq			2015-11-01	Greninger et al. BMC genomics 2018	161298
KY274492	japan-a8	B7	HHV-6B	Japan	Asia; Eastern	Japanese	Assumed	acq			2015-11-01	Greninger et al. BMC genomics 2018	161659
KY274493	japan-a9	B7	HHV-6B	Japan	Asia; Eastern	Japanese	Assumed	acq			2015-11-01	Greninger et al. BMC genomics 2018	161862
KY274496	japan-b1	B7	HHV-6B	Japan	Asia; Eastern	Japanese	Assumed	acq			2015-12-01	Greninger et al. BMC genomics 2018	162323
KY274504	japan-b10	B7	HHV-6B	Japan	Asia; Eastern	Japanese	Assumed	acq			2015-07-01	Greninger et al. BMC genomics 2018	161572
KY274505	japan-b11	B7	HHV-6B	Japan	Asia; Eastern	Japanese	Assumed	acq			2015-07-01	Greninger et al. BMC genomics 2018	162020
KY274497	japan-b2	B7	HHV-6B	Japan	Asia; Eastern	Japanese	Assumed	acq			2015-11-01	Greninger et al. BMC genomics 2018	161816
KY274498	japan-b3	B7	HHV-6B	Japan	Asia; Eastern	Japanese	Assumed	acq			2015-11-01	Greninger et al. BMC genomics 2018	161922
KY274499	japan-b4	B7	HHV-6B	Japan	Asia; Eastern	Japanese	Assumed	acq			2015-11-01	Greninger et al. BMC genomics 2018	161969
KY274500	japan-b5	B7	HHV-6B	Japan	Asia; Eastern	Japanese	Assumed	acq			2015-11-01	Greninger et al. BMC genomics 2018	161671
KY274501	japan-b7	B7	HHV-6B	Japan	Asia; Eastern	Japanese	Assumed	acq			2015-11-01	Greninger et al. BMC genomics 2018	161709
KY274502	japan-b8	B7	HHV-6B	Japan	Asia; Eastern	Japanese	Assumed	acq			2015-10-01	Greninger et al. BMC genomics 2018	161747
KY274503	japan-b9	B1	HHV-6B	Japan	Asia; Eastern	Japanese	Assumed	acq			2015-08-01	Greninger et al. BMC genomics 2018	161879
KY315553	JHPT-B12	B4	HHV-6B	USA	North America; Caucasian	Caucasian	validate medical records and/or stem cell donor registries	ci			1992–2014	Greninger et al. BMC genomics 2018	162073
KY315554	JHPT-C12	B4	HHV-6B	USA	North America; Caucasian	Caucasian	validate medical records and/or stem cell donor registries	ci			1992–2014	Greninger et al. BMC genomics 2018	161873
KY315555	JHPT-D12	A4	HHV-6A	USA	North America; Caucasian	Caucasian	validate medical records and/or stem cell donor registries	ici	18q	Homology to HP73F12	1992–2014	Greninger et al. BMC genomics 2018	158942
KY315556	JHPT-D6	B6	HHV-6B	USA	North America; Caucasian	Caucasian	validate medical records and/or stem cell donor registries	ci			1992–2014	Greninger et al. BMC genomics 2018	161592
KY315557	JHPT-E5	B3	HHV-6B	USA	North America; Caucasian	Caucasian	validate medical records and/or stem cell donor registries	ici	Unknown		1992–2014	Greninger et al. BMC genomics 2018	161857
KY315558	JHPT-G1	A3	HHV-6A	USA	North America; Caucasian	Caucasian	validate medical records and/or stem cell donor registries	ici	19q	Homology to LEI 1501	1992–2014	Greninger et al. BMC genomics 2018	158713
MF994825	KYO	B2	HHV-6B	Japan	Asia; Eastern	Japan		acq			1988	Greninger et al. JVI 2018	161237
KT355575	LEI_1501	A3	HHV-6A	United Kingdom	Europe	British	sample isolated from Patient in the UK	ici	19q	FISH (Zhang E, et al. Sci Rep. 6:22730 (2016))	2006-2015	Zhang et al. 2016	147394
KY316033	LEI-ALD	B4	HHV-6B	United Kingdom	Europe	British	Population screening (various databases described in original publication)	ici	11p	Homology with 4B-11p15.5		Zhang et al. 2017	150511
MF994826	MAR	B2	HHV-6B	France	Europe	France		acq			1991	Greninger et al. JVI 2018	161296
MK630133	MOW-F1C	A2	HHV-6A	Russia	Europe			ici	17p	Homology to 7A-17p13.3 and HP73C5	2017-02-01	Lysenkova et al. Children Infections 2019	142503
MK630134	MOW-F1M		HHV-6A	Russia	Europe			ici	17p	Homology to 7A-17p13.3 and HP73C5	2017-02-01	Lysenkova et al. Children Infections 2019	144044
MN242397	MOW-F5C		HHV-6B	Russia:Moscow	Europe			ici	Unknown		2019-01-01	Lysenkova et al. Children Infections 2019	146925
KY316047	NA18999		HHV-6A	Japan	Asia; Eastern	Japanese	Population screening (various databases described in original publication)	ici	22q	Long read sequencing (Liu X, et al. PLOS Genet 16(8):e1008915 (2020))	Pre 2005 (HapMap)	Zhang et al. 2017; Huang et al. 2017	147171
MF994827	NAK	B7	HHV-6B	Japan	Asia; Eastern	Japan		acq			1988	Greninger et al. JVI 2018	161771
KY290189	NY-104		HHV-6B	USA	North America	Unknown	Self-reported/medical records	acq				Greninger et al. BMC genomics 2018	162151
KY290190	NY-129	B7	HHV-6B	USA	North America	Unknown	Self-reported/medical records	acq				Greninger et al. BMC genomics 2018	161787
KY290191	NY-144	B1	HHV-6B	USA	North America; African Ancestry?	Black	Self-reported/medical records	acq				Greninger et al. BMC genomics 2018	162113
KY290192	NY-156	B1	HHV-6B	USA	North America; African Ancestry?	Black	Self-reported/medical records	acq				Greninger et al. BMC genomics 2018	161932
KY290193	NY-200	B1	HHV-6B	USA	North America	Unknown	Self-reported/medical records	acq				Greninger et al. BMC genomics 2018	162089
KY290194	NY-214	B1	HHV-6B	USA	North America	Unknown	Self-reported/medical records	acq				Greninger et al. BMC genomics 2018	162059
KY290195	NY-233	B1	HHV-6B	USA	North America	Hispanic	Self-reported/medical records	acq				Greninger et al. BMC genomics 2018	162026
KY290196	NY-236	B7	HHV-6B	USA	North America	Unknown	Self-reported/medical records	acq				Greninger et al. BMC genomics 2018	162004
KY290197	NY-241	B2	HHV-6B	USA	North America	Unknown	Self-reported/medical records	acq				Greninger et al. BMC genomics 2018	160567
KY290198	NY-275	B7	HHV-6B	USA	North America; African Ancestry?	Black	Self-reported/medical records	acq				Greninger et al. BMC genomics 2018	162157
KY290199	NY-306	B2	HHV-6B	USA	North America; Caucasian	White	Self-reported/medical records	acq				Greninger et al. BMC genomics 2018	161183
KY290200	NY-309	B7	HHV-6B	USA	North America; Caucasian	White	Self-reported/medical records	acq				Greninger et al. BMC genomics 2018	161288
KY290201	NY-310		HHV-6B	USA	North America; Caucasian	White	Self-reported/medical records	acq				Greninger et al. BMC genomics 2018	161892
KY290202	NY-317	B7	HHV-6B	USA	North America; Caucasian	White	Self-reported/medical records	acq				Greninger et al. BMC genomics 2018	160699
KY290203	NY-319	B2	HHV-6B	USA	North America; Caucasian	White	Self-reported/medical records	acq				Greninger et al. BMC genomics 2018	161769
KY290187	NY-32	B2	HHV-6B	USA	North America; Caucasian	White	Self-reported/medical records	acq				Greninger et al. BMC genomics 2018	161992
KY290204	NY-332		HHV-6B	USA	North America; African Ancestry?	Black	Self-reported/medical records	acq				Greninger et al. BMC genomics 2018	160481
KY290205	NY-335	B2	HHV-6B	USA	North America; Caucasian	White	Self-reported/medical records	acq				Greninger et al. BMC genomics 2018	161274
KY290206	NY-338	B7	HHV-6B	USA	North America; African Ancestry?	Black	Self-reported/medical records	acq				Greninger et al. BMC genomics 2018	162059
KY290207	NY-350	B7	HHV-6B	USA	North America; Caucasian	White	Self-reported/medical records	acq				Greninger et al. BMC genomics 2018	160751
KY290208	NY-351	B1	HHV-6B	USA	North America	Hispanic	Self-reported/medical records	acq				Greninger et al. BMC genomics 2018	161956
KY290209	NY-353	B1	HHV-6B	USA	North America; African Ancestry?	Black	Self-reported/medical records	acq				Greninger et al. BMC genomics 2018	161918
KY290210	NY-357		HHV-6B	USA	North America; African Ancestry?	Black	Self-reported/medical records	acq				Greninger et al. BMC genomics 2018	161957
KY290211	NY-373	B2	HHV-6B	USA	North America; Caucasian	White	Self-reported/medical records	acq				Greninger et al. BMC genomics 2018	160846
KY290212	NY-379	B7	HHV-6B	USA	North America: Asian	Asian	Self-reported/medical records	acq				Greninger et al. BMC genomics 2018	161286
KY290213	NY-380	B7	HHV-6B	USA	North America; Caucasian	White	Self-reported/medical records	acq				Greninger et al. BMC genomics 2018	161783
KY290214	NY-390	B5	HHV-6B	USA	North America	Hispanic	Self-reported/medical records	acq				Greninger et al. BMC genomics 2018	162057
KY290215	NY-393	B1	HHV-6B	USA	North America; Caucasian	White	Self-reported/medical records	acq				Greninger et al. BMC genomics 2018	161875
KY290216	NY-394	B2	HHV-6B	USA	North America; African Ancestry?	Black	Self-reported/medical records	acq				Greninger et al. BMC genomics 2018	161846
KY290217	NY-397	B2	HHV-6B	USA	North America; Caucasian	White	Self-reported/medical records	acq				Greninger et al. BMC genomics 2018	161952
KY290218	NY-399	B7	HHV-6B	USA	North America; Caucasian	White	Self-reported/medical records	acq				Greninger et al. BMC genomics 2018	162135
KY290188	NY-40	B7	HHV-6B	USA	North America; Caucasian	White	Self-reported/medical records	acq				Greninger et al. BMC genomics 2018	161755
KY290219	NY-405	B1	HHV-6B	USA	North America; Caucasian	White	Self-reported/medical records	acq				Greninger et al. BMC genomics 2018	162129
KY290220	NY-434		HHV-6B	USA	North America	Hispanic	Self-reported/medical records	acq				Greninger et al. BMC genomics 2018	161848
KY290221	NY-436	B1	HHV-6B	USA	North America; Caucasian	White	Self-reported/medical records	acq				Greninger et al. BMC genomics 2018	161819
KY316032	ORCA1340		HHV-6B	United Kingdom: Orkney	Europe	British	Population screening (various databases described in original publication)	ici	Unknown			Zhang et al. 2017; Huang et al. 2014	142252
KY316031	ORCA1622	B8	HHV-6B	United Kingdom: Orkney	Europe	British	Population screening (various databases described in original publication)	ici	17p (major)	Subtelomere junction (17p.311 primer) and homology to HP46B12		Zhang et al. 2017; Huang et al. 2014	149616
KY316030	ORCA3835	B8	HHV-6B	United Kingdom: Orkney	Europe	British	Population screening (various databases described in original publication)	ici	17p (major)	Subtelomere junction (17p.311 primer) and homology to HP46B12	1992–2014	Zhang et al. 2017; Huang et al. 2014	149615
MT508946	preeclampsia-02	B4	HHV-6B	United Kingdom	Europe	Unknown		ci				Aswad et al. 2021	162158
MT508947	preeclampsia-05	B8	HHV-6B	United Kingdom	Europe	Unknown		ci				Aswad et al. 2021	162160
MT508948	preeclampsia-06	A2	HHV-6A?	United Kingdom	Europe	Unknown		ci				Aswad et al. 2021	159457
MT508949	preeclampsia-07	A4	HHV-6A?	United Kingdom	Europe	Unknown		ci				Aswad et al. 2021	159484
MT508950	preeclampsia-08	B8	HHV-6B	United Kingdom	Europe	Unknown		ci				Aswad et al. 2021	162046
MT508951	preeclampsia-09	B8	HHV-6B	United Kingdom	Europe	Unknown		ci				Aswad et al. 2021	162160
MT508952	preeclampsia-10	B8	HHV-6B	United Kingdom	Europe	Unknown		ci				Aswad et al. 2021	162145
MT508953	preeclampsia-11		HHV-6B	United Kingdom	Europe	Unknown		ci				Aswad et al. 2021	162154
MT508954	preeclampsia-12	B4	HHV-6B	United Kingdom	Europe	Unknown		ci				Aswad et al. 2021	162128
MT508955	preeclampsia-13	B8	HHV-6B	United Kingdom	Europe	Unknown		ci				Aswad et al. 2021	162159
MT508956	preeclampsia-14	B8	HHV-6B	United Kingdom	Europe	Unknown		ci				Aswad et al. 2021	162160
MT508957	preeclampsia-15	A4	HHV-6A	United Kingdom	Europe	Unknown		ci				Aswad et al. 2021	159488
MT508958	preeclampsia-17	B8	HHV-6B	United Kingdom	Europe	Unknown		ci				Aswad et al. 2021	162164
MT508959	preeclampsia-19	B8	HHV-6B	United Kingdom	Europe	Unknown		ci				Aswad et al. 2021	162164
MT508960	preeclampsia-20	B8	HHV-6B	United Kingdom	Europe	Unknown		ci				Aswad et al. 2021	162044
MT508961	preeclampsia-21	B8	HHV-6B	United Kingdom	Europe	Unknown		ci				Aswad et al. 2021	162041
MT508962	preeclampsia-22	B8	HHV-6B	United Kingdom	Europe	Unknown		ci				Aswad et al. 2021	162160
MT508963	preeclampsia-23	B6	HHV-6B	United Kingdom	Europe	Unknown		ci				Aswad et al. 2021	162148
MT508964	preeclampsia-24	A2	HHV-6A	United Kingdom	Europe	Unknown		ci				Aswad et al. 2021	159458
MT508965	preeclampsia-25	B8	HHV-6B	United Kingdom	Europe	Unknown		ci				Aswad et al. 2021	162159
MT508966	preeclampsia-27	B8	HHV-6B	United Kingdom	Europe	Unknown		ci				Aswad et al. 2021	162160
MT508968	preeclampsia-29		HHV-6B	United Kingdom	Europe	Unknown		ci				Aswad et al. 2021	162103
MT508969	preeclampsia-30	B8	HHV-6B	United Kingdom	Europe	Unknown		ci				Aswad et al. 2021	162138
MT508970	preeclampsia-31	B8	HHV-6B	United Kingdom	Europe	Unknown		ci				Aswad et al. 2021	162138
MF994828	SIE	A1	HHV-6A	Cote d'Ivoire	Africa	Cote dIvoire		acq			1988	Greninger et al. JVI 2018	157642
NC_001664	U1102	A1	HHV-6A	Uganda	Africa			NA			1987	Reference Sequence https://www.ncbi.nlm.nih.gov/nuccore/NC_001664	159378
MF994829	Z29		HHV-6B	Democratic Republic of the Congo	Africa	Democratic Republic of the Congo		acq			1988	Greninger et al. JVI 2018	161921
NC_000898	Z29		HHV-6B	Democratic Republic of the Congo	Africa			acq			1988	Reference Sequence https://www.ncbi.nlm.nih.gov/nuccore/NC_000898	162114

## Sheet: TableS10
Table S10: Sequencing datasets used for the HHV-6A and HHV-6B analysis.
Sample ID	Total Raw Reads	Indexing	Sequencing Configuration	Plattform	Kit	Sample	Library Type	Library	Capture Input Library
utigEDI001	21695993	Single Index	Paired-end	NextSeq500	MID 150	Tooth	Capture	MV1	SG1R
utigEDI001	35934511	Single Index	Single-end	NextSeq500	HIGH 75	Maxilla	Shotgun	SG1
utigEDI001	29554113	Single Index	Paired-end	NextSeq500	MID 150	Maxilla	Capture	MV32	SG1R
utigEZH008	17884063	Single Index	Paired-end	NextSeq500	MID 150	Incus	Capture	MV4	SG1R
utigJDS067	19871892	Single Index	Paired-end	NextSeq500	MID 150	Tooth	Capture	MV3	SG1
utigJDS067	9539649	Single Index	Paired-end	NextSeq500	MID 150	Tooth	Capture	MV14	MV3
utigJDS067	31833028	Single Index	Paired-end	NextSeq500	MID 150	Tooth	Capture	MV14	MV3
utigJDS067	50146235	Single Index	Single-end	NextSeq500	HIGH 75	Tooth	Shotgun	SG1
utigJDS067	33980142	Single Index	Single-end	NextSeq500	HIGH 75	Tooth	Shotgun	SG1
utigKRJ003	8951695	Dual Index	Paired-end	NextSeq500	MID 150	Tooth	Capture	MV68	SG1R
utigKUU029	8132690	Dual Index	Paired-end	NextSeq500	MID 150	Petrous bone	Capture	MV69	SG1
utigOLV143	11387352	Dual Index	Paired-end	NextSeq500	MID 150	Tooth	Capture	MV83	SG1R
utigOLV225	12269415	Dual Index	Paired-end	NextSeq500	MID 150	Tooth	Capture	MV82	SG1R
utigOLV303	11759164	Dual Index	Paired-end	NextSeq500	MID 150	Tooth	Capture	MV84	SG1R
utigOLV370	13156114	Dual Index	Paired-end	NextSeq500	MID 150	Tooth	Capture	MV85	SG1
utigORD001	15382463	Single Index	Paired-end	NextSeq500	MID 150	Petrous bone	Capture	MV24	SG1R
utigORD001	80098421	Single Index	Paired-end	NextSeq500	MID 150	Petrous bone	Capture	MV24	SG1R
utigORD001	29656109	Single Index	Paired-end	NextSeq500	MID 150	Petrous bone	Capture	MV31	SG1R+MV24
utigORD001	18176233	Single Index	Single-end	NextSeq500	HIGH 75	Petrous bone	Shotgun	SG1
utigORD001	130635193	Single Index	Single-end	NextSeq500	HIGH 75	Petrous bone	Shotgun	SG1
utigVAL004	7949084	Dual Index	Paired-end	NextSeq500	MID 150	Tooth	Capture	MV67	SG1R

[truncated: 4 more sheets: TableS11, TableS12, TableS13, TableS14]
